# Supplementary material for: Transcriptome profiling and analysis of patients with esophageal squamous cell carcinoma from Kazakhstan
Source: Front Genet. 2024 Mar 18;15:1249751. doi: 10.3389/fgene.2024.1249751 (PMC10982404; doi:10.3389/fgene.2024.1249751)
Supplement: Supplementary file 1 [file Table1.XLSX]

## Sheet: Table S1
Table S1. Clinical information of 22 patients with ESCC
Simple_ID	TNM	Surgery date	Date of birth	Nationality	Age	Weight (kg)	Height (cm)	BMI	Basal membrane diffused (yes - 1, no - 0)	Hystologycal grade	keratinization (yes - 1, no - 2)	Location (upper -1, middle-2, lower-3)	Dysphagy (yes - 1, no - 0)	Final diagnosis	Gender	Blood group	Rhesus factor
001T	T3N1M0	2013-06-20	1947-10-06	kazakh	66	66	168	23.3844	1	G2	1	3	1	T3N1M0	F	O (I)	Rh (+)
002T	T3N0M0	2013-06-27	1964-08-07	kazakh	48	74	170	25.6055	1	G2	1	0.5	1	T3N2M1	M	O (I)	Rh (+)
003T	T3NxM0	2013-07-02	1946-02-12	kazakh	67	50	162	19.052	NA	G2	1	2	1	T3N0M0	M	O (I)	Rh (+)
004T	T3N0M0	2013-07-04	1940-01-01	kazakh	73	NA	NA	NA	NA	G2	1	0.5	1	T3N0M0	F	O (I)	Rh (+)
005T	T3NxM0	2013-07-16	1937-05-20	tatar	79	69	153	29.4758	NA	G3	2	3	1	T3N0M0	F	B (III)	Rh (+)
007T	T3NxM0	2013-09-18	1943-04-15	kazakh	73	74	166	26.8544	NA	G2	1	2	1	T3N0M0	F	O (I)	Rh (+)
008T	T3NxM0	2013-09-24	1943-05-01	kazakh	73	NA	NA	NA	NA	G2	2	3	1	T3N0M0	M	O (I)	Rh (+)
009T	T3N0M0	2013-09-25	1939-07-17	kazakh	77	72	166	26.1286	NA	G2	1	2	1	T3N0M0	M	O (I)	Rh (+)
010T	T3NxM0	2013-11-05	1949-06-04	kazakh	67	NA	NA	NA	NA	G2	2	2	1	T3N0M0	M	O (I)	Rh (+)
011T	T4NxM0	2013-11-14	1940-02-15	kazakh	73	NA	NA	NA	NA	G2	1	1	1	T4N1M1	F	B (III)	Rh (+)
012T	T2NxM0	2015-11-28	1961-01-01	russian	55	63	169	22.0581	NA	G2	1	3	1	T2N0M0	M	O (I)	Rh (+)
013T	T3N0M0	2014-01-28	1953-07-01	russian	63	NA	NA	NA	NA	G2	2	2	1	T3N0M0	M	O (I)	Rh (+)
014T	T1NxM0	2014-01-29	1947-02-14	kazakh	66	76	170	26.2976	NA	G2	2	3	1	T3N0M0	M	A (II)	Rh (+)
015T	T3N0M0	2014-02-12	1953-04-08	russian	60	NA	NA	NA	NA	G2	1	0.666667	1	T3N0M0	M	A (II)	Rh (+)
016T	T3NxM0	2014-02-18	1962-07-04	kazakh	51	61	176	19.6927	NA	G2	1	2	1	T3N0M0	M	O (I)	Rh (+)
017T	T2NxM0	2014-02-27	1948-05-20	kazakh	65	50	157	20.2848	NA	G2	1	2	1	T3N0M0	F	O (I)	Rh (+)
019T	T3NxM0	2014-04-10	1949-10-03	kazakh	67	NA	NA	NA	NA	G2	1	2	1	T3N0M0	F	O (I)	Rh (+)
021T	T3NxM0	2014-05-12	1948-12-02	kazakh	65	159	NA	NA	NA	G2	1	3	1	T1N0M0	F	В (III)	Rh (+)
023T	T3NxM0	2014-05-12	1939-05-04	kazakh	75	74	166	26.8544	NA	G2	2	2	1	T3N0M0	M	B (III)	Rh (+)
025T	T4aN2M0	2014-06-03	1956-04-20	kazakh	58	78	163	29.3575	NA	G2	1	2	1	T4aN2M0	M	B (III)	Rh (+)
029T	T3N0M0	2014-07-15	1948-02-02	kazakh	68	NA	NA	NA	NA	G2	1	2	1	T3N0M1	F	O (I)	Rh (+)
033T	T3N1M0	2014-11-04	1959-12-26	kazakh	57	NA	NA	NA	NA	G2	1	2	1	T3N1M0	M	O (I)	Rh (+)

## Sheet: Table S2
Table S2. The list significant DEGs for tumor tissue versus normal esophageal tissue
EnsemblID	baseMean	log2FoldChange	lfcSE	stat	pvalue	padj	entrez	hgnc_symbol
ENSG00000147604	18261.3	8.07471	0.310764	25.9834	7.62663e-149	1.25496e-144	6129	RPL7
ENSG00000238741	1154.67	-8.76509	0.34418	-25.4666	4.62701e-143	3.80687e-139	677767	SCARNA7
ENSG00000252481	689.249	-8.35362	0.331124	-25.2281	1.97188e-140	1.08158e-136	677768	SCARNA13
ENSG00000239002	2637.33	-10.2273	0.424544	-24.09	3.18291e-128	1.30937e-124	692148	SCARNA10
ENSG00000122026	10261.4	6.96303	0.297767	23.3842	6.19189e-121	2.03775e-117	6144	RPL21
ENSG00000177954	18291.8	8.59608	0.373375	23.0227	2.76465e-117	7.58204e-114	6232	RPS27
ENSG00000251791	133.511	-7.00685	0.31127	-22.5105	3.2736e-112	7.69531e-109	677772	SCARNA6
ENSG00000254911	392.43	-6.82499	0.317193	-21.5169	1.08248e-102	2.22652e-99	619383	SCARNA9
ENSG00000100764	1179.54	4.87382	0.229397	21.2462	3.57576e-100	6.53768e-97	5700	PSMC1
ENSG00000156508	73445	4.10646	0.195432	21.0123	5.06471e-98	8.33398e-95	1915	EEF1A1
ENSG00000252139	245.571	-8.29196	0.398693	-20.7978	4.52652e-96	6.77126e-93	NA
ENSG00000207008	186.408	-10.1365	0.489899	-20.691	4.17187e-95	5.72068e-92	677833	SNORA54
ENSG00000197714	444.204	-4.96478	0.242173	-20.501	2.11008e-93	2.67088e-90	10794	ZNF460
ENSG00000201315	148.043	-11.869	0.596288	-19.9047	3.70257e-88	4.35184e-85	NA	RN7SKP227
ENSG00000196205	574.679	3.94354	0.200732	19.6458	6.27425e-86	6.88285e-83	NA	EEF1A1P5
ENSG00000252010	506.841	-8.8767	0.453525	-19.5727	2.64404e-85	2.71923e-82	677775	SCARNA5
ENSG00000212232	538.132	-6.52651	0.339634	-19.2163	2.70249e-82	2.61585e-79	692086	SNORD17
ENSG00000265150	148204	-9.07731	0.473368	-19.176	5.87374e-82	5.36957e-79	NA	NA
ENSG00000145425	7534.07	5.5882	0.293071	19.0677	4.68065e-81	4.05369e-78	6189	RPS3A
ENSG00000263740	773.626	-8.94484	0.471166	-18.9845	2.29081e-80	1.79501e-77	NA	RN7SL4P
ENSG00000269915	68.1087	-8.21946	0.432915	-18.9863	2.2131e-80	1.79501e-77	NA
ENSG00000225092	99.5785	-8.81633	0.468022	-18.8374	3.72695e-79	2.78759e-76	NA
ENSG00000201793	204.138	-10.799	0.578184	-18.6775	7.54629e-78	5.39888e-75	NA	RN7SKP9
ENSG00000198327	153.663	-9.94836	0.537376	-18.5128	1.62716e-76	1.11562e-73	NA	NA
ENSG00000259644	67.6728	-6.98834	0.377726	-18.5011	2.02301e-76	1.33154e-73	NA
ENSG00000208892	123.934	-9.69816	0.526799	-18.4096	1.10013e-75	6.96258e-73	677829	SNORA49
ENSG00000189403	4748.38	3.01848	0.16489	18.306	7.40612e-75	4.51362e-72	3146	HMGB1
ENSG00000251992	174.995	-6.73074	0.36951	-18.2153	3.90299e-74	2.2937e-71	NA	SCARNA17
ENSG00000261868	56.9382	-7.60154	0.421615	-18.0296	1.14172e-72	6.47829e-70	NA	MFSD1P1
ENSG00000262944	387.061	-2.93743	0.163878	-17.9245	7.59234e-72	4.1644e-69	NA	NA
ENSG00000260034	69.5115	-6.39079	0.35954	-17.7749	1.10625e-70	5.87203e-68	100506655	LCMT1-AS2
ENSG00000213240	405.084	-3.77753	0.213827	-17.6662	7.63148e-70	3.92425e-67	NA	NA
ENSG00000207233	145.832	-9.96806	0.576196	-17.2998	4.72249e-67	2.3548e-64	677819	SNORA37
ENSG00000210144	899.044	-12.8346	0.742585	-17.2837	6.24332e-67	3.02158e-64	NA	MT-TY
ENSG00000198518	494.397	-6.12805	0.356295	-17.1994	2.68443e-66	1.26207e-63	NA	NA
ENSG00000258486	77439.8	-8.05224	0.4737	-16.9986	8.41091e-65	3.74058e-62	NA	NA
ENSG00000184270	80.4995	-7.83664	0.460995	-16.9994	8.29279e-65	3.74058e-62	317772	H2AC21
ENSG00000249647	82.0837	-9.96885	0.591298	-16.8593	8.97073e-64	3.88456e-61	340073	LINC02900
ENSG00000197728	3846.31	6.7696	0.402296	16.8274	1.53722e-63	6.48589e-61	6231	RPS26
ENSG00000270022	157.694	-7.75625	0.467777	-16.5811	9.54963e-62	3.92848e-59	NA
ENSG00000259001	56132.3	-9.74299	0.593055	-16.4285	1.19621e-60	4.80089e-58	NA
ENSG00000202241	121.837	-11.4248	0.698872	-16.3475	4.53052e-60	1.77499e-57	NA	RN7SKP186
ENSG00000221962	62.4113	-6.23897	0.383343	-16.2752	1.48074e-59	5.66643e-57	645843	TMEM14EP
ENSG00000200087	1172.42	-6.39809	0.395286	-16.186	6.33534e-59	2.36927e-56	26768	SNORA73B
ENSG00000089009	12144	3.57091	0.222073	16.0799	3.52775e-58	1.28998e-55	6128	RPL6
ENSG00000248483	55.2077	-6.70357	0.421617	-15.8997	6.37128e-57	2.27912e-54	134187	POU5F2
ENSG00000171863	12517.8	4.71391	0.29699	15.8723	9.8595e-57	3.45187e-54	6201	RPS7
ENSG00000256655	51.9737	-7.0472	0.452185	-15.5848	9.24222e-55	3.16835e-52	NA	NA
ENSG00000146006	165.498	-5.67025	0.364379	-15.5614	1.33148e-54	4.47133e-52	26045	LRRTM2
ENSG00000212283	84.4269	-6.37761	0.410817	-15.5242	2.37901e-54	7.82932e-52	692205	SNORD89
ENSG00000197061	306.519	-8.01793	0.525358	-15.2618	1.37321e-52	4.43063e-50	8364	H4C3
ENSG00000270141	288.496	-7.77796	0.512357	-15.1808	4.74298e-52	1.50088e-49	NA	TERC
ENSG00000184260	222.014	-5.36261	0.358672	-14.9513	1.52721e-50	4.74154e-48	8338	H2AC20
ENSG00000270066	2277.57	-8.63765	0.578318	-14.9358	1.92723e-50	5.8727e-48	NA
ENSG00000240481	94.7339	-11.2335	0.753461	-14.9092	2.8724e-50	8.5937e-48	NA	RN7SL38P
ENSG00000197837	306.507	-5.30811	0.358491	-14.8068	1.32388e-49	3.89007e-47	121504	H4-16
ENSG00000235655	618.085	5.47885	0.370172	14.8008	1.44736e-49	4.17831e-47	NA	H3P6
ENSG00000168298	726.108	-7.22369	0.489017	-14.7718	2.22565e-49	6.31433e-47	3008	H1-4
ENSG00000229117	7839.43	4.93387	0.335927	14.6873	7.76934e-49	2.16685e-46	6171	RPL41
ENSG00000118363	710.567	3.13672	0.214444	14.6272	1.88331e-48	5.16497e-46	9789	SPCS2
ENSG00000115977	440.019	-3.09367	0.211889	-14.6004	2.79312e-48	7.53457e-46	22848	AAK1
ENSG00000225745	54.5758	-6.09791	0.4177	-14.5988	2.85838e-48	7.58623e-46	NA	NA
ENSG00000235397	69.4315	-6.70239	0.4594	-14.5895	3.27812e-48	8.56214e-46	100874018	EPN2-AS1
ENSG00000202198	81051.7	-8.51734	0.585912	-14.5369	7.07282e-48	1.81849e-45	NA
ENSG00000271204	50.3287	-6.15536	0.424207	-14.5103	1.04298e-47	2.64034e-45	NA
ENSG00000232729	54.5154	-5.75189	0.396666	-14.5006	1.20164e-47	2.9959e-45	101926943	GTF2I-AS1
ENSG00000183562	50.1513	-5.90973	0.408247	-14.4759	1.72152e-47	4.22801e-45	NA
ENSG00000196532	126.487	-6.83	0.47358	-14.4221	3.75952e-47	9.09749e-45	NA	NA
ENSG00000205542	23916.4	5.02802	0.349226	14.3976	5.35649e-47	1.27741e-44	7114	TMSB4X
ENSG00000253406	81.4881	-8.21273	0.571551	-14.3692	8.07558e-47	1.89834e-44	NA
ENSG00000168028	12426.3	4.97609	0.346866	14.3459	1.13095e-46	2.62109e-44	3921	RPSA
ENSG00000200959	80.1895	-8.04285	0.561117	-14.3337	1.34832e-46	3.08147e-44	26821	SNORA74A
ENSG00000270103	219.365	-7.89809	0.559233	-14.1231	2.73823e-45	6.17227e-43	NA
ENSG00000221491	72.6376	-5.70873	0.405373	-14.0826	4.8557e-45	1.07974e-42	677815	SNORA2C
ENSG00000198242	1718.99	3.8191	0.272436	14.0184	1.20353e-44	2.64054e-42	6147	RPL23A
ENSG00000180596	399.236	-4.4108	0.316136	-13.9522	3.04901e-44	6.60151e-42	8347	H2BC4
ENSG00000232406	50.6253	-6.51705	0.468263	-13.9175	4.96028e-44	1.06002e-41	NA	EPB41L1-AS1
ENSG00000181722	242.772	-4.43411	0.318781	-13.9096	5.54132e-44	1.16901e-41	26137	ZBTB20
ENSG00000198618	222.087	5.2577	0.380948	13.8016	2.49156e-43	5.18971e-41	NA	PPIAP22
ENSG00000143614	1298.56	-2.18609	0.158899	-13.7578	4.57506e-43	9.41032e-41	57459	GATAD2B
ENSG00000266037	870.941	-8.35889	0.607998	-13.7482	5.21879e-43	1.06019e-40	NA	NA
ENSG00000100354	1729.24	-2.79899	0.204151	-13.7104	8.79898e-43	1.7657e-40	23112	TNRC6B
ENSG00000269900	23004.1	-8.80675	0.643031	-13.6957	1.07728e-42	2.13574e-40	6023	RMRP
ENSG00000183535	151.573	-8.56996	0.625956	-13.691	1.14927e-42	2.25134e-40	378832	COL18A1-AS1
ENSG00000198589	1683.17	-2.54877	0.186194	-13.6888	1.1848e-42	2.29364e-40	987	LRBA
ENSG00000196226	67.7863	-7.90575	0.580462	-13.6198	3.05588e-42	5.84703e-40	NA	NA
ENSG00000239282	49.7862	-4.63692	0.345198	-13.4326	3.89309e-41	7.36331e-39	652968	CASTOR1
ENSG00000259781	123.085	4.94895	0.369351	13.3991	6.12282e-41	1.1449e-38	NA	HMGB1P6
ENSG00000118596	304.948	-4.1755	0.312812	-13.3483	1.21246e-40	2.24169e-38	9194	SLC16A7
ENSG00000184258	1499.17	-8.16579	0.612025	-13.3422	1.31458e-40	2.40349e-38	NA	NA
ENSG00000135486	9009.67	2.21432	0.166131	13.3288	1.57513e-40	2.84822e-38	3178	HNRNPA1
ENSG00000210196	1317.75	7.81453	0.591227	13.2175	6.9552e-40	1.244e-37	NA	MT-TP
ENSG00000188167	149.538	-4.26519	0.32449	-13.1443	1.83583e-39	3.24824e-37	643853	TMPPE
ENSG00000259118	51.1588	-5.40107	0.413556	-13.0601	5.5665e-39	9.74434e-37	NA
ENSG00000252835	327.52	-6.67528	0.511764	-13.0437	6.90493e-39	1.19601e-36	677763	SCARNA21
ENSG00000233280	516.383	-5.26113	0.404521	-13.0058	1.13379e-38	1.94339e-36	NA	NA
ENSG00000203747	664.045	6.13772	0.473003	12.9761	1.67266e-38	2.83749e-36	2214	FCGR3A
ENSG00000235552	160.657	5.64192	0.434934	12.9719	1.76544e-38	2.96432e-36	NA	RPL6P27
ENSG00000124529	184.179	-7.62196	0.58826	-12.9568	2.15048e-38	3.57436e-36	NA	NA
ENSG00000181826	202.976	-3.4122	0.26364	-12.9427	2.58466e-38	4.25306e-36	768211	RELL1
ENSG00000196262	18734.1	4.64034	0.358699	12.9366	2.79723e-38	4.55727e-36	5478	PPIA
ENSG00000178127	88.0731	-3.64415	0.282452	-12.9019	4.39269e-38	7.08645e-36	4729	NDUFV2
ENSG00000235440	69.1179	-6.38903	0.496403	-12.8707	6.58397e-38	1.05184e-35	NA	RPS2P15
ENSG00000148143	773.093	-2.46841	0.191942	-12.8602	7.53947e-38	1.1929e-35	58499	ZNF462
ENSG00000188987	208.324	-7.31125	0.569245	-12.8438	9.32121e-38	1.46077e-35	NA	NA
ENSG00000263968	140.379	-7.01827	0.547882	-12.8098	1.44471e-37	2.24271e-35	NA	RN7SL381P
ENSG00000272610	59.1306	-5.14419	0.402284	-12.7875	1.92641e-37	2.96253e-35	151877	MAGI1-IT1
ENSG00000185787	4201.02	2.32151	0.181624	12.782	2.06764e-37	3.15028e-35	10933	MORF4L1
ENSG00000221676	137.844	-8.5969	0.673159	-12.771	2.38137e-37	3.59499e-35	100151684	RNU6ATAC
ENSG00000215156	105.678	-6.23633	0.491412	-12.6906	6.66549e-37	9.97097e-35	NA
ENSG00000124374	426.29	-2.72061	0.214815	-12.6649	9.25449e-37	1.37192e-34	400961	PAIP2B
ENSG00000212402	143.826	-8.47822	0.672055	-12.6154	1.73737e-36	2.55254e-34	677841	SNORA74B
ENSG00000234797	130.544	6.54311	0.519048	12.606	1.9569e-36	2.84963e-34	NA	RPS3AP6
ENSG00000105640	7338.74	4.74069	0.379005	12.5082	6.72952e-36	9.71353e-34	6142	RPL18A
ENSG00000120071	1687.78	-2.20271	0.176267	-12.4964	7.80799e-36	1.11722e-33	284058	KANSL1
ENSG00000155640	250.357	-3.15688	0.253218	-12.467	1.12978e-35	1.60263e-33	NA	NA
ENSG00000166439	747.615	-3.06095	0.247002	-12.3924	2.8727e-35	4.04019e-33	254225	RNF169
ENSG00000229638	124.346	3.77038	0.305697	12.3337	5.96161e-35	8.31341e-33	NA	RPL4P4
ENSG00000227232	165.74	5.56357	0.451326	12.3272	6.46735e-35	8.94287e-33	NA	WASH7P
ENSG00000264063	2789.89	-10.8028	0.877916	-12.3051	8.50663e-35	1.16647e-32	NA
ENSG00000124942	74301.6	-3.10979	0.253877	-12.2492	1.69681e-34	2.30752e-32	79026	AHNAK
ENSG00000224631	133.756	5.01996	0.410084	12.2413	1.87015e-34	2.5224e-32	NA	RPS27AP16
ENSG00000166046	501.802	-3.20147	0.262436	-12.1991	3.14419e-34	4.20631e-32	255394	TCP11L2
ENSG00000048707	3181.03	-2.61617	0.214684	-12.1861	3.68433e-34	4.88916e-32	55187	VPS13D
ENSG00000124575	317.788	-6.47048	0.531742	-12.1685	4.57645e-34	6.02444e-32	3007	H1-3
ENSG00000137970	144.274	6.83961	0.562403	12.1614	4.98926e-34	6.51573e-32	NA	RPL7P9
ENSG00000197409	211.05	-5.10236	0.41996	-12.1497	5.7609e-34	7.46423e-32	8351	H3C4
ENSG00000272060	4072.3	7.86801	0.647693	12.1478	5.89638e-34	7.58008e-32	NA	NA
ENSG00000230590	312.074	-3.77493	0.311186	-12.1308	7.2539e-34	9.25293e-32	100302692	FTX
ENSG00000227063	134.271	8.84589	0.729272	12.1298	7.34689e-34	9.29946e-32	NA	RPL41P1
ENSG00000148303	16814.5	2.68849	0.222092	12.1053	9.89858e-34	1.23395e-31	6130	RPL7A
ENSG00000196611	3430.03	11.3955	0.941316	12.1059	9.82411e-34	1.23395e-31	4312	MMP1
ENSG00000168242	132.352	-7.16316	0.59199	-12.1001	1.05448e-33	1.30462e-31	NA	NA
ENSG00000233382	59.1705	-2.5543	0.211764	-12.062	1.67608e-33	2.0582e-31	158801	NKAPP1
ENSG00000135070	540.547	2.17329	0.180213	12.0596	1.72669e-33	2.10465e-31	81689	ISCA1
ENSG00000128585	1054.92	-1.84796	0.1542	-11.9842	4.30159e-33	5.20461e-31	4289	MKLN1
ENSG00000055609	2620.07	-2.2745	0.190219	-11.9573	5.94636e-33	7.14214e-31	58508	KMT2C
ENSG00000144426	440.268	-3.05855	0.255878	-11.9532	6.2508e-33	7.4534e-31	65065	NBEAL1
ENSG00000123104	1316.29	-3.16675	0.264965	-11.9516	6.37068e-33	7.54169e-31	3709	ITPR2
ENSG00000196176	63.9382	-7.37343	0.619002	-11.9118	1.02728e-32	1.20742e-30	NA	NA
ENSG00000196966	80.8816	-4.57104	0.384589	-11.8855	1.40736e-32	1.64242e-30	NA	NA
ENSG00000137492	630.889	2.11079	0.177869	11.8671	1.75444e-32	2.03305e-30	5612	THAP12
ENSG00000211679	2406.93	6.86913	0.581872	11.8052	3.6679e-32	4.22064e-30	NA	IGLC3
ENSG00000198366	62.0664	-6.3133	0.535717	-11.7848	4.67773e-32	5.34528e-30	NA	NA
ENSG00000146414	456.907	-2.96472	0.25161	-11.783	4.77474e-32	5.41851e-30	257218	SHPRH
ENSG00000236537	46.1535	-4.05663	0.3454	-11.7447	7.51603e-32	8.47098e-30	NA	NA
ENSG00000143947	14474.7	3.23902	0.275953	11.7376	8.17965e-32	9.1562e-30	6233	RPS27A
ENSG00000218227	80.9057	4.79109	0.408671	11.7236	9.65136e-32	1.07306e-29	NA
ENSG00000113441	1417.75	-3.07269	0.263387	-11.666	1.90072e-31	2.09909e-29	4012	LNPEP
ENSG00000233822	104.115	-3.9493	0.338852	-11.6549	2.16583e-31	2.37592e-29	8341	H2BC15
ENSG00000178951	2003.97	-2.35973	0.202598	-11.6474	2.36611e-31	2.57844e-29	51341	ZBTB7A
ENSG00000269821	1050.15	-3.94935	0.340086	-11.6128	3.54856e-31	3.84155e-29	10984	KCNQ1OT1
ENSG00000106483	2282.8	6.5158	0.561127	11.612	3.58187e-31	3.85226e-29	6424	SFRP4
ENSG00000272918	71.6566	-3.39673	0.293419	-11.5764	5.42856e-31	5.80045e-29	NA
ENSG00000233954	201.847	5.88122	0.508435	11.5673	6.03457e-31	6.40638e-29	440567	UQCRHL
ENSG00000235174	132.352	8.29066	0.716933	11.5641	6.26711e-31	6.61059e-29	NA	RPL39P3
ENSG00000182004	1113.34	3.69479	0.320226	11.5381	8.48e-31	8.86273e-29	6635	SNRPE
ENSG00000183405	122.268	4.11576	0.35672	11.5378	8.50994e-31	8.86273e-29	NA	NA
ENSG00000245532	155093	-3.94078	0.341618	-11.5356	8.723e-31	9.02748e-29	283131	NEAT1
ENSG00000198339	51.1835	-3.7695	0.327169	-11.5216	1.02715e-30	1.05636e-28	NA	NA
ENSG00000118508	355.824	3.55679	0.309459	11.4936	1.42118e-30	1.45251e-28	10981	RAB32
ENSG00000163682	15491	4.52797	0.394136	11.4884	1.50946e-30	1.53322e-28	6133	RPL9
ENSG00000054654	5242.63	-2.69543	0.235031	-11.4684	1.90109e-30	1.91917e-28	23224	SYNE2
ENSG00000118785	3759.68	7.9261	0.691254	11.4663	1.94909e-30	1.95563e-28	6696	SPP1
ENSG00000187608	1427.64	6.11186	0.533099	11.4648	1.98272e-30	1.97732e-28	9636	ISG15
ENSG00000244398	171.57	5.13968	0.44876	11.4531	2.26982e-30	2.24999e-28	NA
ENSG00000196937	927.814	3.331	0.292333	11.3945	4.45168e-30	4.38637e-28	10447	FAM3C
ENSG00000163806	101.457	-3.78966	0.333269	-11.3712	5.81912e-30	5.69962e-28	245711	SPDYA
ENSG00000185130	95.5305	-6.26768	0.551367	-11.3675	6.06792e-30	5.90814e-28	8340	H2BC13
ENSG00000147403	20813.7	3.35323	0.295173	11.3602	6.59733e-30	6.38583e-28	6134	RPL10
ENSG00000198843	1510.06	2.72232	0.239995	11.3432	8.01137e-30	7.70919e-28	51714	SELENOT
ENSG00000242071	77.1041	4.04939	0.357876	11.315	1.10552e-29	1.05763e-27	NA	RPL7AP6
ENSG00000099953	1698.26	7.44763	0.658886	11.3034	1.26284e-29	1.20116e-27	4320	MMP11
ENSG00000197223	305.988	2.44952	0.21775	11.2492	2.33633e-29	2.20944e-27	10438	C1D
ENSG00000215699	98.8044	3.47652	0.309061	11.2487	2.35149e-29	2.21107e-27	NA	NA
ENSG00000140988	17652	3.4411	0.306647	11.2217	3.19017e-29	2.98263e-27	6187	RPS2
ENSG00000225091	106.02	-5.87974	0.52426	-11.2153	3.42987e-29	3.18861e-27	NA	SNORA71A
ENSG00000197697	156.729	-6.49663	0.579351	-11.2136	3.49553e-29	3.23141e-27	NA	NA
ENSG00000124782	2400.97	-2.78894	0.249081	-11.1969	4.22104e-29	3.8803e-27	6239	RREB1
ENSG00000227081	128.013	6.21319	0.555493	11.185	4.82929e-29	4.41477e-27	NA
ENSG00000172239	1192.98	2.73672	0.245392	11.1524	6.96949e-29	6.33607e-27	10605	PAIP1
ENSG00000113269	914.284	1.90565	0.171364	11.1205	9.97352e-29	9.01727e-27	55819	RNF130
ENSG00000135540	930.627	-2.46428	0.221907	-11.105	1.18628e-28	1.06668e-26	57224	NHSL1
ENSG00000169016	246.9	2.03611	0.183946	11.069	1.7733e-28	1.58585e-26	1876	E2F6
ENSG00000203813	144.924	-4.34283	0.393084	-11.0481	2.23869e-28	1.99122e-26	NA	NA
ENSG00000173166	253.457	-3.20474	0.290387	-11.0361	2.55937e-28	2.26422e-26	65059	RAPH1
ENSG00000253284	239.924	-5.77044	0.523122	-11.0308	2.71478e-28	2.38886e-26	NA
ENSG00000142541	22631	2.62562	0.238978	10.9869	4.41963e-28	3.86835e-26	23521	RPL13A
ENSG00000182257	40.0194	-3.28801	0.300362	-10.9468	6.88152e-28	5.9913e-26	NA	PRR34
ENSG00000222414	755.469	-6.17957	0.565469	-10.9282	8.44904e-28	7.279e-26	NA	RNU2-59P
ENSG00000158773	916.173	2.2908	0.209621	10.9283	8.4387e-28	7.279e-26	7391	USF1
ENSG00000173214	158.513	-1.82805	0.167938	-10.8853	1.35487e-27	1.16117e-25	91749	MFSD4B
ENSG00000123130	619.501	1.80925	0.166408	10.8724	1.56017e-27	1.33019e-25	23597	ACOT9
ENSG00000196787	259.34	-4.58701	0.422438	-10.8584	1.81861e-27	1.54254e-25	8969	H2AC11
ENSG00000185591	2775.27	-1.41715	0.130865	-10.8291	2.50545e-27	2.11422e-25	6667	SP1
ENSG00000130338	1030.62	-2.03463	0.188291	-10.8058	3.23274e-27	2.71401e-25	56995	TULP4
ENSG00000243199	88.4347	5.27741	0.488532	10.8026	3.34664e-27	2.79538e-25	NA	RPL6P10
ENSG00000154978	907.19	2.9973	0.277602	10.7971	3.55135e-27	2.95139e-25	81552	VOPP1
ENSG00000100097	7875.45	4.12338	0.382516	10.7796	4.29632e-27	3.55256e-25	3956	LGALS1
ENSG00000244313	190.078	3.98309	0.36981	10.7706	4.73738e-27	3.89768e-25	NA
ENSG00000037241	345.125	3.31667	0.308219	10.7607	5.27486e-27	4.3183e-25	51121	RPL26L1
ENSG00000115042	260.124	1.50878	0.140252	10.7576	5.45657e-27	4.44494e-25	51011	FAHD2A
ENSG00000140319	3990.35	2.53435	0.235802	10.7478	6.07087e-27	4.92099e-25	6727	SRP14
ENSG00000188916	42.1855	-3.1768	0.296337	-10.7202	8.17923e-27	6.59752e-25	642938	INSYN2A
ENSG00000146556	206.835	3.66961	0.342617	10.7105	9.08421e-27	7.29174e-25	375260	WASH2P
ENSG00000196331	68.733	-5.68918	0.531549	-10.703	9.85082e-27	7.8687e-25	NA	NA
ENSG00000236552	323.523	3.2839	0.30757	10.6769	1.30508e-26	1.03745e-24	728658	RPL13AP5
ENSG00000196374	131.44	-6.83014	0.639983	-10.6724	1.37071e-26	1.08437e-24	NA	NA
ENSG00000143333	744.997	3.89853	0.365322	10.6715	1.38386e-26	1.08954e-24	6004	RGS16
ENSG00000256316	163.036	-6.95105	0.652356	-10.6553	1.64709e-26	1.29061e-24	NA	NA
ENSG00000248124	133.898	3.18155	0.298873	10.6452	1.83672e-26	1.43238e-24	NA	RRN3P1
ENSG00000138594	2647.29	-2.36727	0.222589	-10.6352	2.04493e-26	1.58723e-24	29766	TMOD3
ENSG00000164142	412.079	-3.38668	0.318492	-10.6335	2.08124e-26	1.60783e-24	729830	FHIP1A
ENSG00000239951	2912.01	6.87541	0.647015	10.6263	2.2474e-26	1.72808e-24	NA	IGKV3-20
ENSG00000143190	882.916	-1.78092	0.168561	-10.5654	4.30902e-26	3.2979e-24	5451	POU2F1
ENSG00000116747	961.732	-1.71615	0.162518	-10.5597	4.5805e-26	3.48945e-24	6738	RO60
ENSG00000108175	2903.73	-1.94589	0.1845	-10.5468	5.25356e-26	3.98375e-24	57178	ZMIZ1
ENSG00000167552	4382.48	4.17254	0.395641	10.5463	5.28491e-26	3.98914e-24	7846	TUBA1A
ENSG00000197021	346.091	2.15557	0.204727	10.529	6.34936e-26	4.77071e-24	541578	EOLA2
ENSG00000185596	381.413	2.95898	0.281382	10.5159	7.30131e-26	5.46105e-24	NA	WASH3P
ENSG00000182572	182.849	-7.77137	0.73905	-10.5153	7.34122e-26	5.46605e-24	NA	NA
ENSG00000143977	1173.48	3.80485	0.362421	10.4984	8.78274e-26	6.50991e-24	6637	SNRPG
ENSG00000126709	2584.74	4.37124	0.417774	10.4632	1.27501e-25	9.40821e-24	2537	IFI6
ENSG00000175334	1719.06	2.97003	0.283989	10.4582	1.34319e-25	9.86707e-24	8815	BANF1
ENSG00000198374	92.104	-5.83501	0.55952	-10.4286	1.83563e-25	1.34246e-23	NA	NA
ENSG00000230734	174.207	-4.22897	0.405737	-10.4229	1.94861e-25	1.41878e-23	NA	RPL10P3
ENSG00000124610	90.9027	-8.07175	0.774763	-10.4183	2.04494e-25	1.48235e-23	3024	H1-1
ENSG00000118058	1980.57	-2.11921	0.203674	-10.4049	2.35511e-25	1.69971e-23	4297	KMT2A
ENSG00000262966	54.1889	-4.88608	0.47018	-10.3919	2.69808e-25	1.93873e-23	101928266
ENSG00000228261	43.4179	-4.84248	0.466075	-10.3899	2.75587e-25	1.97165e-23	NA	ITPRIP-AS1
ENSG00000226608	119.216	5.11991	0.493641	10.3717	3.33445e-25	2.37525e-23	NA	FTLP3
ENSG00000256393	100.219	7.59912	0.732846	10.3693	3.41881e-25	2.42485e-23	NA	RPL41P5
ENSG00000143742	2381.13	2.19279	0.211693	10.3584	3.8339e-25	2.70759e-23	6726	SRP9
ENSG00000064393	1885.11	-2.43189	0.234982	-10.3492	4.21849e-25	2.96646e-23	28996	HIPK2
ENSG00000114933	1092.82	-2.21297	0.214067	-10.3378	4.75553e-25	3.31577e-23	54891	INO80D
ENSG00000143252	937.534	2.19129	0.211968	10.3379	4.7507e-25	3.31577e-23	6391	SDHC
ENSG00000172062	112.088	2.87935	0.278651	10.3332	4.98683e-25	3.46237e-23	6606	SMN1
ENSG00000163041	1653.13	2.91908	0.282898	10.3185	5.81378e-25	4.01957e-23	3020	H3-3A
ENSG00000164111	4478.15	1.89945	0.184121	10.3163	5.94573e-25	4.0936e-23	308	ANXA5
ENSG00000126368	998.861	-3.41969	0.332017	-10.2997	7.06587e-25	4.84454e-23	9572	NR1D1
ENSG00000099290	163.517	2.58785	0.251301	10.2978	7.2073e-25	4.921e-23	387680	WASHC2A
ENSG00000218226	77.7127	-3.93751	0.382454	-10.2954	7.3927e-25	5.02673e-23	NA	TATDN2P2
ENSG00000174977	119.031	3.80991	0.370147	10.293	7.58033e-25	5.1331e-23	NA
ENSG00000226312	48.7813	-3.98345	0.387747	-10.2733	9.29513e-25	6.2685e-23	65072	CFLAR-AS1
ENSG00000253972	68.5715	-5.39975	0.525758	-10.2704	9.57861e-25	6.43331e-23	105375726	MAL2-AS1
ENSG00000234964	128.623	8.51915	0.83062	10.2564	1.10798e-24	7.41131e-23	NA	FABP5P7
ENSG00000173207	651.242	4.18139	0.407834	10.2527	1.15094e-24	7.66747e-23	1163	CKS1B
ENSG00000184319	158.169	2.83668	0.277467	10.2235	1.55671e-24	1.03289e-22	118433	RPL23AP82
ENSG00000114942	5195.87	3.08292	0.301741	10.2171	1.66208e-24	1.09837e-22	1933	EEF1B2
ENSG00000210082	209817	5.22448	0.511875	10.2066	1.85316e-24	1.21975e-22	NA	MT-RNR2
ENSG00000086758	4743.95	-1.63723	0.160534	-10.1986	2.01091e-24	1.31831e-22	10075	HUWE1
ENSG00000196747	126.543	-5.88084	0.576973	-10.1926	2.14019e-24	1.39197e-22	8329	H2AC13
ENSG00000104067	3550.16	-2.18592	0.214461	-10.1926	2.13914e-24	1.39197e-22	7082	TJP1
ENSG00000204524	83.088	-2.32973	0.228627	-10.1901	2.19605e-24	1.42268e-22	390980	ZNF805
ENSG00000154589	172.739	4.04505	0.397042	10.188	2.2443e-24	1.44823e-22	23643	LY96
ENSG00000132967	41.9434	5.21657	0.512105	10.1865	2.27767e-24	1.46402e-22	NA	HMGB1P5
ENSG00000110723	1584.31	-4.19407	0.411838	-10.1838	2.34273e-24	1.49999e-22	23086	EXPH5
ENSG00000086300	200.603	4.11562	0.405103	10.1594	3.00794e-24	1.91843e-22	29887	SNX10
ENSG00000083844	198.156	-2.62977	0.258875	-10.1584	3.03892e-24	1.93071e-22	9422	ZNF264
ENSG00000239900	886.609	1.90729	0.187787	10.1567	3.09438e-24	1.95839e-22	158	ADSL
ENSG00000099256	144.918	2.42848	0.239678	10.1323	3.97332e-24	2.50502e-22	56952	PRTFDC1
ENSG00000126861	74.1066	-3.58344	0.354238	-10.1159	4.69582e-24	2.94923e-22	4974	OMG
ENSG00000008517	1297.79	4.1976	0.414994	10.1149	4.74739e-24	2.97027e-22	9235	IL32
ENSG00000210140	167.595	-7.52014	0.745313	-10.0899	6.12258e-24	3.81617e-22	NA	MT-TC
ENSG00000173548	1270.06	-1.36019	0.134889	-10.0838	6.51803e-24	4.04733e-22	257364	SNX33
ENSG00000139514	2942.12	-2.38452	0.236673	-10.0752	7.11375e-24	4.40063e-22	6541	SLC7A1
ENSG00000268852	47.8469	-3.47391	0.344905	-10.0721	7.34181e-24	4.5247e-22	NA	NA
ENSG00000204149	210.773	3.09327	0.307547	10.0579	8.47842e-24	5.20569e-22	414189	AGAP6
ENSG00000232573	214.785	4.20743	0.418543	10.0526	8.94914e-24	5.47428e-22	NA	RPL3P4
ENSG00000273319	117.127	-4.52573	0.450329	-10.0498	9.20204e-24	5.60813e-22	NA
ENSG00000184357	496.849	-7.04844	0.702085	-10.0393	1.02393e-23	6.21724e-22	3009	H1-5
ENSG00000152818	2587.28	-2.21226	0.220755	-10.0213	1.2287e-23	7.43319e-22	7402	UTRN
ENSG00000186063	425.045	2.4681	0.247125	9.98726	1.73303e-23	1.04458e-21	64853	AIDA
ENSG00000208772	104.371	-4.95973	0.496898	-9.9814	1.83853e-23	1.10412e-21	692225	SNORD94
ENSG00000184825	143.585	-6.98542	0.699951	-9.97987	1.86709e-23	1.1172e-21	NA	NA
ENSG00000229119	66.9378	7.30725	0.732304	9.97843	1.89443e-23	1.12945e-21	NA	RPLP0P9
ENSG00000206702	277.563	-11.7176	1.17487	-9.97353	1.99029e-23	1.18232e-21	NA	RNU1-11P
ENSG00000269855	74.3959	-5.76309	0.578892	-9.95538	2.38912e-23	1.41414e-21	646862	RNF225
ENSG00000211897	4461.29	5.74759	0.578698	9.93193	3.02352e-23	1.78322e-21	NA	IGHG3
ENSG00000163577	180.003	2.54736	0.256598	9.92746	3.16216e-23	1.85833e-21	56648	EIF5A2
ENSG00000196914	3921.86	-1.88208	0.189668	-9.92304	3.30542e-23	1.93561e-21	23365	ARHGEF12
ENSG00000110347	702.543	7.23594	0.729376	9.92072	3.38292e-23	1.97397e-21	NA	NA
ENSG00000089157	26837.5	2.84114	0.286523	9.9159	3.55052e-23	2.06445e-21	6175	RPLP0
ENSG00000164932	1536.41	5.25954	0.53062	9.91207	3.6891e-23	2.13747e-21	115908	CTHRC1
ENSG00000226084	61.3102	6.08607	0.615207	9.89272	4.47681e-23	2.58477e-21	NA
ENSG00000234287	51.9041	7.47381	0.756116	9.88447	4.86152e-23	2.79707e-21	NA
ENSG00000130208	730.335	5.94964	0.603054	9.86585	5.85374e-23	3.35621e-21	341	APOC1
ENSG00000241351	1205.84	6.10752	0.619249	9.86279	6.03491e-23	3.44807e-21	NA	IGKV3-11
ENSG00000188612	2058.01	2.12266	0.215371	9.85582	6.46852e-23	3.68303e-21	6613	SUMO2
ENSG00000176542	753.774	-2.02085	0.205351	-9.84096	7.49911e-23	4.22595e-21	205717	USF3
ENSG00000168769	1193.71	-2.00512	0.203747	-9.8412	7.48166e-23	4.22595e-21	54790	TET2
ENSG00000187735	1202.37	1.88904	0.191949	9.84137	7.4689e-23	4.22595e-21	6917	TCEA1
ENSG00000227959	74.1239	-4.39083	0.446521	-9.83341	8.08336e-23	4.53965e-21	NA	EPHA2-AS1
ENSG00000088882	466.468	5.26367	0.535688	9.82601	8.70018e-23	4.86944e-21	56265	CPXM1
ENSG00000244687	148.949	-3.1331	0.319177	-9.8162	9.58923e-23	5.34884e-21	7335	UBE2V1
ENSG00000106153	4132.75	2.99069	0.305987	9.77392	1.45708e-22	8.10009e-21	51142	CHCHD2
ENSG00000197457	473.824	2.83166	0.290056	9.76247	1.63138e-22	9.03851e-21	50861	STMN3
ENSG00000204138	1492.06	-1.97978	0.202991	-9.753	1.79089e-22	9.88896e-21	65979	PHACTR4
ENSG00000150337	72.7309	6.90254	0.708043	9.74877	1.86724e-22	1.02761e-20	2209	FCGR1A
ENSG00000225573	53.039	6.479	0.666969	9.7141	2.62568e-22	1.44019e-20	NA	RPL35P5
ENSG00000153113	7133.92	-2.08926	0.215095	-9.71319	2.64901e-22	1.44816e-20	831	CAST
ENSG00000141696	367.937	3.31147	0.340974	9.7118	2.68542e-22	1.4632e-20	10609	P3H4
ENSG00000264350	52.5835	7.22958	0.744878	9.70572	2.85053e-22	1.54804e-20	NA	SNRPGP2
ENSG00000244437	918.547	6.98028	0.719382	9.70316	2.92315e-22	1.58225e-20	NA	IGKV3-15
ENSG00000101474	1648.07	2.30134	0.237529	9.68866	3.36934e-22	1.81779e-20	57136	APMAP
ENSG00000154096	1778.99	3.95444	0.408532	9.67965	3.67966e-22	1.97872e-20	7070	THY1
ENSG00000159352	2465.31	2.33422	0.241448	9.6676	4.13967e-22	2.21884e-20	5710	PSMD4
ENSG00000205571	79.187	3.68166	0.380886	9.66603	4.2039e-22	2.24595e-20	6606	SMN2
ENSG00000102908	2108.48	-3.19602	0.330772	-9.66229	4.36e-22	2.32181e-20	10725	NFAT5
ENSG00000060237	6677.82	-2.19257	0.226993	-9.65916	4.49515e-22	2.38606e-20	65125	WNK1
ENSG00000181524	74.7095	3.96212	0.410419	9.65385	4.73455e-22	2.50505e-20	NA	RPL24P4
ENSG00000178464	73.1345	4.08583	0.423419	9.64961	4.93422e-22	2.60233e-20	NA	RPL10P16
ENSG00000235363	62.8365	6.75466	0.7002	9.64676	5.07348e-22	2.66723e-20	NA	SNRPGP10
ENSG00000200795	144.137	-6.21028	0.644681	-9.63311	5.79511e-22	3.02725e-20	26835	RNU4-1
ENSG00000072134	1036.17	-1.86559	0.193663	-9.63319	5.79035e-22	3.02725e-20	22905	EPN2
ENSG00000226221	52.12	5.3564	0.556356	9.62765	6.11085e-22	3.18209e-20	NA	RPL26P19
ENSG00000181163	8987.16	2.20568	0.229131	9.62632	6.1904e-22	3.21334e-20	4869	NPM1
ENSG00000134668	91.1787	6.12779	0.636734	9.62378	6.34576e-22	3.28363e-20	90853	SPOCD1
ENSG00000224888	48.3379	-4.65359	0.484095	-9.61296	7.04902e-22	3.6361e-20	NA
ENSG00000185834	42.4678	6.65196	0.692043	9.61206	7.11107e-22	3.65665e-20	NA	RPL12P4
ENSG00000118523	7301.2	4.02335	0.418727	9.60853	7.35907e-22	3.77238e-20	1490	CCN2
ENSG00000156469	368.119	2.38087	0.24785	9.60609	7.53529e-22	3.85072e-20	51001	MTERF3
ENSG00000230202	98.0852	5.73241	0.597976	9.58636	9.12518e-22	4.64876e-20	NA
ENSG00000101160	2676.25	2.52705	0.26373	9.58198	9.5199e-22	4.83488e-20	1522	CTSZ
ENSG00000138376	369.68	-1.59645	0.166625	-9.58107	9.60423e-22	4.86269e-20	580	BARD1
ENSG00000126705	1477.54	-2.5528	0.266637	-9.57405	1.02796e-21	5.18867e-20	27245	AHDC1
ENSG00000116030	1361.12	2.14839	0.224465	9.57116	1.05709e-21	5.3194e-20	7341	SUMO1
ENSG00000203616	48.2632	-6.96937	0.72863	-9.56504	1.12157e-21	5.62665e-20	NA	RHOT1P2
ENSG00000167644	108.07	-5.17473	0.541315	-9.55954	1.18279e-21	5.89616e-20	64073	C19orf33
ENSG00000165813	864.259	-1.89258	0.197984	-9.55926	1.18604e-21	5.89616e-20	55088	CCDC186
ENSG00000157741	958.032	-1.63661	0.171196	-9.55986	1.17915e-21	5.89616e-20	254048	UBN2
ENSG00000169413	173.193	3.60249	0.378001	9.53037	1.56729e-21	7.76798e-20	6039	RNASE6
ENSG00000101361	2086.93	2.1592	0.226664	9.52596	1.63518e-21	8.08016e-20	10528	NOP56
ENSG00000212802	54.974	4.50155	0.472723	9.5226	1.68899e-21	8.32105e-20	NA	RPL15P3
ENSG00000167085	825.788	2.09761	0.220638	9.507	1.96233e-21	9.63886e-20	5245	PHB1
ENSG00000107789	193.111	2.1525	0.226604	9.49894	2.12042e-21	1.03844e-19	9562	MINPP1
ENSG00000186010	107.253	-3.49944	0.368627	-9.49319	2.24078e-21	1.08767e-19	51079	NDUFA13
ENSG00000197182	269.032	-3.13084	0.32979	-9.49346	2.23499e-21	1.08767e-19	400931	MIRLET7BHG
ENSG00000186283	851.318	2.33216	0.245655	9.49363	2.23134e-21	1.08767e-19	64222	TOR3A
ENSG00000260349	93.233	-4.25914	0.449408	-9.47721	2.61164e-21	1.26395e-19	NA
ENSG00000110079	254.614	4.40377	0.464821	9.47411	2.69054e-21	1.29832e-19	51338	MS4A4A
ENSG00000030419	1530.19	-3.63645	0.384244	-9.4639	2.96662e-21	1.42736e-19	22807	IKZF2
ENSG00000198755	9574.19	2.09397	0.221362	9.45949	3.09438e-21	1.48449e-19	4736	RPL10A
ENSG00000169429	1830.29	5.94378	0.628625	9.45521	3.22366e-21	1.54201e-19	3576	CXCL8
ENSG00000205038	74.1899	-4.12803	0.436786	-9.45091	3.35899e-21	1.60209e-19	93035	PKHD1L1
ENSG00000185641	63.6739	5.69474	0.605114	9.41102	4.91323e-21	2.33662e-19	NA
ENSG00000257315	248.175	-4.13575	0.43959	-9.40819	5.04731e-21	2.39347e-19	100381270	ZBED6
ENSG00000223705	306.35	2.98054	0.316955	9.40369	5.26818e-21	2.49103e-19	155400	NSUN5P1
ENSG00000005810	2589.44	-2.17081	0.23123	-9.3881	6.10895e-21	2.88031e-19	23077	MYCBP2
ENSG00000127314	1131.53	1.81713	0.193651	9.38357	6.37782e-21	2.99849e-19	5908	RAP1B
ENSG00000181458	1645.77	5.21984	0.556719	9.37608	6.84709e-21	3.20994e-19	55076	TMEM45A
ENSG00000187990	282.043	-3.93822	0.421066	-9.35297	8.52167e-21	3.98364e-19	NA	NA
ENSG00000016864	623.48	1.43216	0.153328	9.34051	9.58711e-21	4.46492e-19	55830	GLT8D1
ENSG00000170373	687.679	10.6628	1.14159	9.34031	9.60548e-21	4.46492e-19	1469	CST1
ENSG00000099812	136.364	6.80532	0.729532	9.32835	1.07536e-20	4.98451e-19	126353	MISP
ENSG00000242125	2326.35	-2.69924	0.289832	-9.31311	1.24138e-20	5.73789e-19	8420	SNHG3
ENSG00000244575	167.473	8.31252	0.895393	9.28365	1.63769e-20	7.5485e-19	NA	IGKV1-27
ENSG00000176386	108.198	2.90924	0.313431	9.28194	1.66421e-20	7.64934e-19	246184	CDC26
ENSG00000146070	122.314	5.07653	0.547047	9.27988	1.69671e-20	7.77697e-19	7941	PLA2G7
ENSG00000108960	458.277	2.63109	0.283759	9.27228	1.82201e-20	8.32809e-19	23531	MMD
ENSG00000213064	2059.67	-1.59817	0.172378	-9.2713	1.83884e-20	8.38175e-19	375035	SFT2D2
ENSG00000185900	91.2357	-3.66334	0.395141	-9.27099	1.84434e-20	8.3836e-19	84197	POMK
ENSG00000142686	277.627	2.02445	0.218412	9.26893	1.8803e-20	8.52353e-19	127703	C1orf216
ENSG00000218510	156.987	2.0759	0.224156	9.26099	2.02552e-20	9.13549e-19	29092	LINC00339
ENSG00000213553	213.662	2.71937	0.293639	9.26094	2.02641e-20	9.13549e-19	NA	RPLP0P6
ENSG00000189308	514.593	-2.03063	0.219607	-9.24664	2.31651e-20	1.04148e-18	132660	LIN54
ENSG00000127452	308.68	1.41335	0.153159	9.228	2.75744e-20	1.23634e-18	54850	FBXL12
ENSG00000234975	36.1882	6.69167	0.726171	9.21501	3.11243e-20	1.39171e-18	NA	FTH1P2
ENSG00000161654	169.565	1.84259	0.200255	9.2012	3.53962e-20	1.57844e-18	124801	LSM12
ENSG00000269028	133.608	7.31373	0.795127	9.1982	3.63998e-20	1.61881e-18	NA	NA
ENSG00000136149	104.554	5.42896	0.590455	9.19454	3.76586e-20	1.67028e-18	NA	RPL13AP25
ENSG00000234009	48.9637	6.33403	0.689647	9.18445	4.1364e-20	1.82969e-18	NA	RPL5P34
ENSG00000129595	318.349	-3.13657	0.341625	-9.18131	4.25872e-20	1.87875e-18	64097	EPB41L4A
ENSG00000204120	1263.14	-1.47014	0.160133	-9.18077	4.28025e-20	1.8832e-18	26058	GIGYF2
ENSG00000102393	442.857	2.42624	0.264587	9.16993	4.73333e-20	2.07699e-18	2717	GLA
ENSG00000167272	368.212	2.28796	0.249541	9.16868	4.78867e-20	2.09568e-18	51367	POP5
ENSG00000070669	638.888	2.10487	0.229658	9.1652	4.94536e-20	2.15851e-18	440	ASNS
ENSG00000119725	42.5201	-3.48695	0.380924	-9.15392	5.49036e-20	2.39005e-18	57862	ZNF410
ENSG00000272054	38.0769	-3.02272	0.330416	-9.14823	5.78753e-20	2.51276e-18	NA
ENSG00000116539	1949.28	-1.95453	0.213724	-9.14511	5.95718e-20	2.57962e-18	55870	ASH1L
ENSG00000244306	73.5105	7.43715	0.813417	9.1431	6.06883e-20	2.62107e-18	503639
ENSG00000170144	5051.77	1.70403	0.186516	9.13609	6.47525e-20	2.78927e-18	220988	HNRNPA3
ENSG00000152104	1697.08	-1.71725	0.188016	-9.13352	6.63089e-20	2.84886e-18	5784	PTPN14
ENSG00000214485	61.3137	5.1677	0.566262	9.12598	7.1087e-20	3.04619e-18	NA	RPL7P1
ENSG00000174428	86.7268	3.07327	0.336856	9.12341	7.27985e-20	3.11143e-18	389524	GTF2IRD2B
ENSG00000259498	167.06	-3.37268	0.369706	-9.1226	7.33421e-20	3.12654e-18	NA	TPM1-AS
ENSG00000211896	50181.7	5.79689	0.635552	9.12102	7.44178e-20	3.1642e-18	NA	IGHG1
ENSG00000218283	109.766	2.90491	0.318527	9.11982	7.52498e-20	3.18312e-18	NA	MORF4L1P1
ENSG00000117122	513.675	4.09999	0.449558	9.12003	7.51038e-20	3.18312e-18	4237	MFAP2
ENSG00000171612	185.073	2.58079	0.283025	9.11858	7.61134e-20	3.2114e-18	84275	SLC25A33
ENSG00000110711	750.883	2.36836	0.259742	9.11811	7.64457e-20	3.21717e-18	9049	AIP
ENSG00000211893	5958.93	5.99471	0.65816	9.10829	8.36877e-20	3.51296e-18	NA	IGHG2
ENSG00000137745	464.916	9.0312	0.991641	9.10733	8.44356e-20	3.53534e-18	4322	MMP13
ENSG00000033800	732.367	-1.63025	0.179092	-9.10287	8.7974e-20	3.67414e-18	8554	PIAS1
ENSG00000186818	220.574	4.16778	0.458438	9.09126	9.79013e-20	4.0784e-18	11006	LILRB4
ENSG00000124172	4694.93	2.82064	0.310808	9.07519	1.13478e-19	4.71534e-18	514	ATP5F1E
ENSG00000099875	5856.53	-2.55066	0.281127	-9.07298	1.15801e-19	4.79976e-18	2872	MKNK2
ENSG00000168477	5101.18	-4.95798	0.546577	-9.07097	1.17966e-19	4.8772e-18	7148	TNXB
ENSG00000160803	873.443	1.86429	0.205576	9.06864	1.20515e-19	4.97013e-18	56893	UBQLN4
ENSG00000117262	123.865	2.61456	0.288321	9.06822	1.20972e-19	4.97647e-18	653519	GPR89A
ENSG00000143933	7501.9	1.94072	0.214047	9.06681	1.22549e-19	5.0288e-18	805	CALM2
ENSG00000173258	84.9397	-3.29117	0.363506	-9.05395	1.37889e-19	5.64418e-18	158399	ZNF483
ENSG00000181404	161.56	3.33397	0.368307	9.05215	1.40176e-19	5.72357e-18	100287171	WASHC1
ENSG00000038945	359.83	3.28841	0.363545	9.04539	1.49135e-19	6.0743e-18	4481	MSR1
ENSG00000213593	1264.22	2.27909	0.252003	9.0439	1.51175e-19	6.14219e-18	51075	TMX2
ENSG00000198830	2246.38	2.1617	0.23971	9.01797	1.91602e-19	7.76555e-18	3151	HMGN2
ENSG00000166670	454.074	9.69663	1.07671	9.00582	2.14066e-19	8.65467e-18	4319	MMP10
ENSG00000166997	215.207	2.24967	0.249811	9.00549	2.14699e-19	8.65902e-18	245812	CNPY4
ENSG00000122641	1390.01	4.33658	0.481858	8.9997	2.26331e-19	9.1058e-18	3624	INHBA
ENSG00000133812	890.605	-1.99898	0.222269	-8.99352	2.39444e-19	9.60989e-18	81846	SBF2
ENSG00000206195	89.7481	7.48014	0.833242	8.97715	2.77872e-19	1.1125e-17	503637	DUXAP8
ENSG00000240382	251.106	6.8702	0.768464	8.94017	3.88571e-19	1.55193e-17	NA	IGKV1-17
ENSG00000109787	2284.84	-1.54434	0.172911	-8.93142	4.20557e-19	1.67561e-17	51274	KLF3
ENSG00000123636	1126.89	-1.61306	0.180635	-8.92994	4.26236e-19	1.69413e-17	29994	BAZ2B
ENSG00000173372	1962.43	4.0356	0.452357	8.92127	4.60989e-19	1.82785e-17	712	C1QA
ENSG00000143545	1818.18	1.84098	0.20637	8.92075	4.6316e-19	1.83204e-17	5872	RAB13
ENSG00000241755	786.107	7.36344	0.825548	8.91946	4.68576e-19	1.84902e-17	NA	IGKV1-9
ENSG00000102760	488.971	2.50797	0.281209	8.91853	4.72537e-19	1.86019e-17	28984	RGCC
ENSG00000125459	155.369	2.10083	0.235594	8.91714	4.78485e-19	1.87911e-17	55154	MSTO1
ENSG00000131876	758.829	1.86945	0.209743	8.91303	4.96572e-19	1.9455e-17	6627	SNRPA1
ENSG00000198794	246.963	3.52742	0.395789	8.91238	4.99464e-19	1.95218e-17	192683	SCAMP5
ENSG00000178053	418.778	3.29689	0.370021	8.91	5.10345e-19	1.98998e-17	4291	MLF1
ENSG00000251546	80.0381	8.09952	0.909583	8.90465	5.35524e-19	2.08322e-17	NA	IGKV1D-39
ENSG00000224373	279.928	6.60083	0.741623	8.90052	5.55847e-19	2.15718e-17	NA	IGHV4-59
ENSG00000092871	563.836	-2.42935	0.273052	-8.89703	5.7363e-19	2.22096e-17	117584	RFFL
ENSG00000168172	1743.16	-1.8437	0.20751	-8.88486	6.40034e-19	2.47225e-17	84376	HOOK3
ENSG00000197153	61.3371	-5.26781	0.593138	-8.88125	6.61111e-19	2.54768e-17	8356	H3C12
ENSG00000159445	291.506	1.72112	0.193814	8.88027	6.66972e-19	2.56426e-17	117145	THEM4
ENSG00000008441	3022.16	-2.82835	0.318711	-8.87436	7.03352e-19	2.69782e-17	4784	NFIX
ENSG00000140332	1634.06	-1.71009	0.192807	-8.86947	7.34977e-19	2.81257e-17	7090	TLE3
ENSG00000253864	459.732	-4.64666	0.523997	-8.86772	7.46618e-19	2.84389e-17	NA	NA
ENSG00000166922	93.9846	4.24532	0.478738	8.86772	7.46586e-19	2.84389e-17	6447	SCG5
ENSG00000147382	338.911	2.41177	0.272033	8.86574	7.59948e-19	2.88798e-17	NA	NA
ENSG00000115539	441.808	2.25666	0.255183	8.84333	9.29094e-19	3.52264e-17	79031	PDCL3
ENSG00000128185	520.928	2.95961	0.335184	8.82982	1.04847e-18	3.9661e-17	85359	DGCR6L
ENSG00000068079	565.507	3.36959	0.381713	8.82755	1.06996e-18	4.03812e-17	3430	IFI35
ENSG00000117228	1233.72	2.86822	0.32515	8.8212	1.13237e-18	4.26388e-17	2633	GBP1
ENSG00000166033	2405.03	2.47835	0.281051	8.81817	1.16344e-18	4.37086e-17	5654	HTRA1
ENSG00000182611	67.8236	-5.42359	0.615612	-8.81008	1.25054e-18	4.6874e-17	NA	NA
ENSG00000147421	547.644	-1.93456	0.219646	-8.80764	1.27803e-18	4.77954e-17	79618	HMBOX1
ENSG00000261553	115.249	-5.18757	0.589019	-8.80714	1.28381e-18	4.79028e-17	NA
ENSG00000175741	40.4315	4.24803	0.482396	8.80611	1.29568e-18	4.82363e-17	NA	RWDD4P2
ENSG00000197846	163.255	-4.89071	0.555794	-8.79949	1.37436e-18	5.10499e-17	NA	NA
ENSG00000173212	118.33	-4.10017	0.466043	-8.79783	1.39488e-18	5.16955e-17	126868	MAB21L3
ENSG00000141867	2243.56	-1.60247	0.18225	-8.7927	1.46013e-18	5.39921e-17	23476	BRD4
ENSG00000198918	5920.96	3.22741	0.367212	8.78895	1.50965e-18	5.5698e-17	6170	RPL39
ENSG00000198856	1287.9	2.15308	0.244996	8.78824	1.51918e-18	5.59242e-17	58505	OSTC
ENSG00000155657	2602.23	-4.68682	0.533494	-8.78513	1.56177e-18	5.73636e-17	7273	TTN
ENSG00000169245	442.529	4.75557	0.541433	8.78329	1.58761e-18	5.81828e-17	3627	CXCL10
ENSG00000130363	515.465	-1.61186	0.183625	-8.77799	1.66418e-18	6.08534e-17	83861	RSPH3
ENSG00000169062	575.071	1.96561	0.223983	8.77571	1.69833e-18	6.19644e-17	65110	UPF3A
ENSG00000171421	418.296	2.69782	0.3075	8.77339	1.73361e-18	6.30892e-17	64979	MRPL36
ENSG00000197932	169.601	3.42826	0.390765	8.77319	1.73682e-18	6.30892e-17	NA	NA
ENSG00000165949	6103.73	4.12519	0.470415	8.76926	1.79849e-18	6.51852e-17	3429	IFI27
ENSG00000196597	113.438	-1.87956	0.214378	-8.76751	1.82666e-18	6.60608e-17	158431	ZNF782
ENSG00000137965	850.092	3.28604	0.375478	8.75162	2.10314e-18	7.58929e-17	10561	IFI44
ENSG00000108700	74.9297	6.05172	0.693236	8.72967	2.55427e-18	9.19704e-17	6355	CCL8
ENSG00000165775	1119.49	2.2509	0.257855	8.72934	2.56154e-18	9.2031e-17	65991	FUNDC2
ENSG00000110031	236.128	2.0282	0.232413	8.72671	2.62183e-18	9.39917e-17	9404	LPXN
ENSG00000144063	350.784	-3.48915	0.399855	-8.72602	2.63799e-18	9.43654e-17	7851	MALL
ENSG00000183426	185.279	3.33152	0.381815	8.72547	2.65069e-18	9.46142e-17	9284	NPIPA1
ENSG00000231767	45.0017	5.2729	0.604803	8.71839	2.82198e-18	1.00293e-16	NA	RPS27AP5
ENSG00000107159	238.937	6.06778	0.69597	8.71846	2.82003e-18	1.00293e-16	768	CA9
ENSG00000184349	506.19	-2.70046	0.309854	-8.71526	2.90083e-18	1.02873e-16	1946	EFNA5
ENSG00000130303	1669.31	3.69171	0.424256	8.70159	3.27254e-18	1.15806e-16	684	BST2
ENSG00000155744	780.932	-1.59578	0.183414	-8.70044	3.30593e-18	1.16736e-16	285172	FAM126B
ENSG00000272992	43.9493	-4.32812	0.497797	-8.69455	3.48193e-18	1.22688e-16	NA	NA
ENSG00000140379	158.467	4.32993	0.498103	8.69284	3.53483e-18	1.24285e-16	597	BCL2A1
ENSG00000168002	1010.12	2.09881	0.241462	8.69212	3.55742e-18	1.24813e-16	5436	POLR2G
ENSG00000213079	798.082	-1.40859	0.16209	-8.69022	3.61745e-18	1.26649e-16	22828	SCAF8
ENSG00000163923	262.209	3.52003	0.405423	8.68236	3.8765e-18	1.35431e-16	116832	RPL39L
ENSG00000159023	812.25	-1.98758	0.229122	-8.67476	4.14407e-18	1.44252e-16	2035	EPB41
ENSG00000119596	1320.61	-1.56721	0.180664	-8.6747	4.14652e-18	1.44252e-16	56252	YLPM1
ENSG00000147381	675.023	11.1753	1.28861	8.67234	4.23314e-18	1.46954e-16	4103	MAGEA4
ENSG00000090104	1420.3	2.88456	0.332717	8.66971	4.33209e-18	1.50073e-16	5996	RGS1
ENSG00000144199	138.123	2.2786	0.263046	8.66236	4.62115e-18	1.5975e-16	151313	FAHD2B
ENSG00000213443	45.417	3.49488	0.403529	8.66077	4.68592e-18	1.6165e-16	NA	NPM1P7
ENSG00000124225	1446.91	2.60216	0.300509	8.65919	4.7514e-18	1.63566e-16	56937	PMEPA1
ENSG00000124562	989.739	2.25433	0.260487	8.65429	4.96005e-18	1.70392e-16	6631	SNRPC
ENSG00000132196	151.12	1.6571	0.191501	8.65319	5.00798e-18	1.7168e-16	51478	HSD17B7
ENSG00000159377	3497	2.16075	0.249796	8.65006	5.14709e-18	1.76082e-16	5692	PSMB4
ENSG00000244879	160.074	-1.71991	0.198946	-8.64508	5.37663e-18	1.83553e-16	NA	GABPB1-AS1
ENSG00000231991	116.556	2.75279	0.3185	8.64298	5.47665e-18	1.8658e-16	NA	ANXA2P2
ENSG00000141756	1559.53	2.74118	0.317218	8.6413	5.55752e-18	1.88944e-16	60681	FKBP10
ENSG00000105989	126.624	6.32683	0.732352	8.63906	5.66766e-18	1.92291e-16	7472	WNT2
ENSG00000204253	29.3589	3.23578	0.37464	8.63705	5.76807e-18	1.95295e-16	NA	HNRNPCP2
ENSG00000163113	821.397	-1.26596	0.146586	-8.63631	5.80553e-18	1.9616e-16	NA	NA
ENSG00000171681	1192.97	-2.15917	0.250076	-8.63405	5.92182e-18	1.99679e-16	55729	ATF7IP
ENSG00000272320	79.7257	-4.73798	0.549455	-8.62306	6.51856e-18	2.19352e-16	NA
ENSG00000175065	56.7499	-4.69416	0.544769	-8.61679	6.88548e-18	2.31226e-16	147409	DSG4
ENSG00000197459	205.874	-4.31571	0.501086	-8.61271	7.13523e-18	2.39125e-16	NA	NA
ENSG00000159516	224.859	6.53151	0.758547	8.61055	7.27086e-18	2.43175e-16	6706	SPRR2G
ENSG00000173674	1208.62	1.80576	0.20995	8.60092	7.90805e-18	2.63949e-16	1964	EIF1AX
ENSG00000211651	593.351	5.719	0.665125	8.59839	8.08452e-18	2.69293e-16	NA	IGLV1-44
ENSG00000163444	714.31	1.74081	0.202524	8.59557	8.28528e-18	2.75423e-16	92703	TMEM183A
ENSG00000131042	134.728	3.29332	0.383606	8.58515	9.07196e-18	3.00966e-16	10288	LILRB2
ENSG00000224546	55.2598	3.31037	0.385743	8.5818	9.33991e-18	3.09232e-16	NA	EIF4BP3
ENSG00000243290	384.649	6.49625	0.757752	8.57306	1.00774e-17	3.32979e-16	NA	IGKV1-12
ENSG00000149968	543.997	8.4704	0.988114	8.57228	1.01453e-17	3.34549e-16	4314	MMP3
ENSG00000248333	337.594	1.512	0.176391	8.57183	1.01852e-17	3.35195e-16	984	CDK11B
ENSG00000239559	53.0773	7.50659	0.876496	8.56432	1.08717e-17	3.57074e-16	NA	RPL37P2
ENSG00000186187	731.695	-1.62823	0.190269	-8.55752	1.15323e-17	3.78016e-16	84937	ZNRF1
ENSG00000139218	1929.66	-1.45104	0.169647	-8.55326	1.19656e-17	3.91439e-16	9169	SCAF11
ENSG00000165219	1323.89	-1.31124	0.153452	-8.54492	1.28625e-17	4.19945e-16	26130	GAPVD1
ENSG00000170855	426.702	2.2518	0.263896	8.53292	1.427e-17	4.64977e-16	51499	TRIAP1
ENSG00000010017	1988.8	-2.00308	0.234806	-8.53075	1.45397e-17	4.72827e-16	10048	RANBP9
ENSG00000203709	525.026	-2.83853	0.333088	-8.52186	1.57005e-17	5.09569e-16	NA	MIR29B2CHG
ENSG00000134982	800.104	-1.63764	0.192176	-8.52158	1.57395e-17	5.09831e-16	324	APC
ENSG00000175106	142.476	-2.60015	0.3057	-8.50557	1.80712e-17	5.84206e-16	201158	TVP23C
ENSG00000153989	644.559	1.87945	0.221011	8.50389	1.8334e-17	5.91542e-16	116150	NUS1
ENSG00000167548	2692.69	-2.56646	0.301947	-8.4997	1.90083e-17	6.10901e-16	8085	KMT2D
ENSG00000171860	169.535	3.48574	0.410091	8.49992	1.89715e-17	6.10901e-16	719	C3AR1
ENSG00000216937	46.8517	-2.11676	0.249104	-8.4975	1.93717e-17	6.21367e-16	79741	CCDC7
ENSG00000102265	5657.66	3.25507	0.383349	8.49116	2.04591e-17	6.54971e-16	7076	TIMP1
ENSG00000129277	203.749	4.60416	0.542375	8.48889	2.08628e-17	6.66598e-16	NA	NA
ENSG00000069020	2741.2	-2.56761	0.302487	-8.48833	2.09632e-17	6.68507e-16	375449	MAST4
ENSG00000006282	927.829	2.33626	0.275382	8.48372	2.18115e-17	6.94213e-16	64847	SPATA20
ENSG00000121892	2301	-1.15878	0.136596	-8.48323	2.19021e-17	6.95752e-16	23244	PDS5A
ENSG00000134250	3202.44	-1.87739	0.22137	-8.48077	2.23706e-17	7.09264e-16	4853	NOTCH2
ENSG00000092020	312.164	1.95331	0.230339	8.48016	2.24894e-17	7.11658e-16	55012	PPP2R3C
ENSG00000081026	669.046	-2.18033	0.257355	-8.4721	2.41011e-17	7.61196e-16	260425	MAGI3
ENSG00000165288	832.468	-1.93473	0.228427	-8.46979	2.4583e-17	7.74931e-16	254065	BRWD3
ENSG00000168283	475.495	1.95378	0.23077	8.46637	2.53155e-17	7.96495e-16	648	BMI1
ENSG00000205581	2467	1.44902	0.171274	8.46028	2.66727e-17	8.37593e-16	3150	HMGN1
ENSG00000122376	475.145	1.58566	0.187458	8.45874	2.70279e-17	8.47133e-16	54537	SHLD2
ENSG00000267519	814.814	2.46855	0.291925	8.45609	2.76484e-17	8.64933e-16	NA	MIR23AHG
ENSG00000099204	9306.05	-2.68999	0.318132	-8.45558	2.77702e-17	8.67094e-16	3983	ABLIM1
ENSG00000204472	517.407	3.65281	0.432087	8.45388	2.81774e-17	8.78141e-16	199	AIF1
ENSG00000111229	2855.38	2.37961	0.281559	8.45153	2.87511e-17	8.94329e-16	10094	ARPC3
ENSG00000187601	272.673	2.31199	0.273679	8.44779	2.96864e-17	9.2168e-16	28986	MAGEH1
ENSG00000111788	152.888	2.91189	0.344736	8.44671	2.99623e-17	9.28362e-16	NA
ENSG00000211677	4276.07	6.44362	0.762874	8.44651	3.00145e-17	9.28362e-16	NA	IGLC2
ENSG00000186275	99.6316	2.44023	0.288965	8.44474	3.04735e-17	9.4079e-16	NA	NA
ENSG00000187720	2063.57	-3.6778	0.436363	-8.4283	3.50718e-17	1.08072e-15	79875	THSD4
ENSG00000270547	50.2481	6.14497	0.72965	8.42181	3.70727e-17	1.14025e-15	401492	LINC01235
ENSG00000143184	65.2229	4.95267	0.588183	8.4203	3.75531e-17	1.15287e-15	6375	XCL1
ENSG00000226360	46.3961	3.46059	0.411084	8.41822	3.82262e-17	1.17135e-15	NA	RPL10AP6
ENSG00000197172	260.001	9.79884	1.16422	8.41662	3.87504e-17	1.1852e-15	4105	MAGEA6
ENSG00000174928	71.0282	2.70596	0.321578	8.41462	3.94176e-17	1.20337e-15	285315	C3orf33
ENSG00000171044	74.2492	-2.36829	0.281551	-8.41157	4.04547e-17	1.23275e-15	286046	XKR6
ENSG00000163734	116.63	4.69994	0.558909	8.40913	4.1306e-17	1.25636e-15	2921	CXCL3
ENSG00000264462	1651.36	-8.67233	1.03158	-8.40685	4.21164e-17	1.27629e-15	103504731	MIR3648-2
ENSG00000122861	1394.44	3.26077	0.387861	8.40705	4.20459e-17	1.27629e-15	5328	PLAU
ENSG00000224057	44.0684	-4.03264	0.479954	-8.40214	4.38417e-17	1.32613e-15	100507500	EGFR-AS1
ENSG00000156030	1268.1	-1.57634	0.187675	-8.39931	4.49126e-17	1.35603e-15	91748	MIDEAS
ENSG00000243466	1577.68	5.24782	0.62621	8.38029	5.27965e-17	1.58824e-15	NA	IGKV1-5
ENSG00000242371	79.4208	7.82456	0.933667	8.38046	5.2721e-17	1.58824e-15	NA	IGKV1-39
ENSG00000151917	67.1819	3.51745	0.419767	8.37953	5.3138e-17	1.59559e-15	221336	BEND6
ENSG00000229132	29.8589	4.25885	0.508444	8.37625	5.464e-17	1.63771e-15	NA	EIF4A1P10
ENSG00000102172	1288.37	2.16123	0.258305	8.36696	5.91247e-17	1.7689e-15	6611	SMS
ENSG00000173889	1261.24	-2.00768	0.240039	-8.36397	6.06423e-17	1.81101e-15	80012	PHC3
ENSG00000092094	585.073	1.18004	0.141115	8.36222	6.15494e-17	1.83477e-15	55644	OSGEP
ENSG00000188243	1364.77	2.4936	0.298523	8.35313	6.64758e-17	1.97805e-15	170622	COMMD6
ENSG00000091009	876.136	-1.37741	0.165	-8.34796	6.94529e-17	2.0629e-15	54439	RBM27
ENSG00000174444	23590.1	1.91549	0.229565	8.34402	7.1807e-17	2.12898e-15	6124	RPL4
ENSG00000243238	132.419	6.12205	0.734044	8.34016	7.41919e-17	2.19573e-15	NA	IGKV2-30
ENSG00000198682	441.991	2.31682	0.277984	8.33437	7.79112e-17	2.30167e-15	9060	PAPSS2
ENSG00000178498	615.612	2.20911	0.265247	8.32849	8.18808e-17	2.4146e-15	196403	DTX3
ENSG00000163635	768.668	-1.67975	0.201853	-8.32164	8.67555e-17	2.55378e-15	6314	ATXN7
ENSG00000081721	298.948	1.625	0.195422	8.3153	9.15167e-17	2.68912e-15	11266	DUSP12
ENSG00000123610	277.468	4.44793	0.535432	8.30717	9.80106e-17	2.8748e-15	7130	TNFAIP6
ENSG00000172493	2784.36	-1.93749	0.233308	-8.30442	1.00306e-16	2.9369e-15	4299	AFF1
ENSG00000271043	44.7703	7.25831	0.874353	8.30135	1.02931e-16	3.00839e-15	NA	NA
ENSG00000113732	2826.75	2.2067	0.266038	8.2947	1.08855e-16	3.17592e-15	8992	ATP6V0E1
ENSG00000211648	570.995	5.76228	0.695161	8.28912	1.14085e-16	3.32259e-15	NA	IGLV1-47
ENSG00000211666	499.702	4.93407	0.595325	8.28803	1.1514e-16	3.34741e-15	NA	IGLV2-14
ENSG00000158406	274.657	-2.90645	0.350697	-8.28764	1.15517e-16	3.35244e-15	8365	H4C8
ENSG00000255120	46.0907	-4.70962	0.568301	-8.2872	1.15949e-16	3.35906e-15	101927828	OVOL1-AS1
ENSG00000211947	709.028	5.69054	0.687525	8.27684	1.26485e-16	3.65784e-15	NA	IGHV3-21
ENSG00000176438	129.195	-2.87083	0.346869	-8.27641	1.26941e-16	3.66459e-15	161176	SYNE3
ENSG00000225131	27.1511	6.00415	0.72587	8.27165	1.32116e-16	3.80064e-15	NA	PSME2P2
ENSG00000099985	242.391	6.30012	0.761636	8.27182	1.3193e-16	3.80064e-15	5008	OSM
ENSG00000119673	219.488	2.08738	0.252735	8.25915	1.46714e-16	4.21321e-15	10965	ACOT2
ENSG00000188508	2370.98	5.81837	0.704651	8.25709	1.49264e-16	4.279e-15	388533	KRTDAP
ENSG00000225210	50.5843	6.90449	0.836275	8.25624	1.50338e-16	4.30228e-15	503638	DUXAP9
ENSG00000213442	150.17	3.21692	0.389654	8.25584	1.50838e-16	4.30911e-15	NA	RPL18AP3
ENSG00000251562	188303	-3.96516	0.480649	-8.24958	1.58953e-16	4.53305e-15	378938	MALAT1
ENSG00000150593	3185.66	-2.11944	0.256971	-8.24778	1.61362e-16	4.5938e-15	27250	PDCD4
ENSG00000112419	1420.03	-2.21957	0.269151	-8.24656	1.63016e-16	4.63288e-15	9749	PHACTR2
ENSG00000136874	395.031	-1.73631	0.210605	-8.24441	1.65979e-16	4.70597e-15	55014	STX17
ENSG00000126088	1024.07	2.14024	0.259603	8.24428	1.6616e-16	4.70597e-15	7389	UROD
ENSG00000167613	246.061	2.98851	0.36259	8.24209	1.69222e-16	4.78444e-15	3903	LAIR1
ENSG00000134909	1994.21	-2.51671	0.305418	-8.24019	1.71936e-16	4.85284e-15	9743	ARHGAP32
ENSG00000064995	438.243	1.62014	0.196659	8.23833	1.74625e-16	4.92031e-15	6882	TAF11
ENSG00000186866	479.04	1.53077	0.185901	8.2343	1.80609e-16	5.08022e-15	23275	POFUT2
ENSG00000111711	814.119	1.76694	0.214608	8.23334	1.82061e-16	5.11232e-15	51026	GOLT1B
ENSG00000160551	2556.35	-1.74255	0.211789	-8.22776	1.90749e-16	5.34714e-15	57551	TAOK1
ENSG00000140396	1465.93	-1.95474	0.237676	-8.22442	1.96146e-16	5.48908e-15	10499	NCOA2
ENSG00000147144	694.754	-2.39079	0.291102	-8.21289	2.15934e-16	6.03259e-15	90060	CCDC120
ENSG00000106615	1374.42	2.12584	0.258905	8.21089	2.19556e-16	6.12337e-15	6009	RHEB
ENSG00000185658	1767.27	-1.21265	0.147694	-8.21057	2.20142e-16	6.12932e-15	54014	BRWD1
ENSG00000233913	52.7746	3.74685	0.456412	8.20935	2.22389e-16	6.18143e-15	NA	RPL10P9
ENSG00000140181	795.315	2.6966	0.328537	8.2079	2.25093e-16	6.23469e-15	NA	NA
ENSG00000131203	229.488	5.05474	0.615828	8.20803	2.2484e-16	6.23469e-15	3620	IDO1
ENSG00000203805	107.848	7.45527	0.908325	8.20771	2.25442e-16	6.23469e-15	196051	PLPP4
ENSG00000124875	141.71	5.23757	0.6384	8.20421	2.3212e-16	6.40862e-15	6372	CXCL6
ENSG00000153395	886.21	1.96755	0.239993	8.19836	2.43697e-16	6.71699e-15	79888	LPCAT1
ENSG00000111231	304.398	1.86138	0.22707	8.19741	2.45629e-16	6.75084e-15	51184	GPN3
ENSG00000162244	7233.98	2.1319	0.260072	8.19735	2.45746e-16	6.75084e-15	6159	RPL29
ENSG00000162976	363.149	1.75997	0.214806	8.19332	2.54109e-16	6.95734e-15	130814	SLC66A3
ENSG00000136490	376.96	3.16363	0.386121	8.19336	2.54035e-16	6.95734e-15	80774	LIMD2
ENSG00000168614	190.689	1.94452	0.237344	8.19285	2.55121e-16	6.97344e-15	NA	NA
ENSG00000269728	500.775	2.65577	0.324174	8.19241	2.56045e-16	6.9871e-15	NA	NA
ENSG00000110367	1739.17	-2.36488	0.288769	-8.1895	2.62319e-16	7.14646e-15	1656	DDX6
ENSG00000240342	210.973	3.01709	0.36848	8.18794	2.6574e-16	7.22769e-15	NA	RPS2P5
ENSG00000223546	47.8258	-1.80994	0.221082	-8.18675	2.68383e-16	7.28752e-15	NA	LINC00630
ENSG00000223401	130.209	-4.15625	0.507725	-8.18603	2.69979e-16	7.31878e-15	NA	NA
ENSG00000139329	8338.42	3.55514	0.434436	8.18335	2.76065e-16	7.47147e-15	4060	LUM
ENSG00000110077	687.872	2.71	0.331605	8.17237	3.024e-16	8.17076e-15	64231	MS4A6A
ENSG00000155506	3665.09	-1.52236	0.18642	-8.16626	3.18105e-16	8.58102e-15	23367	LARP1
ENSG00000238000	30.1621	5.62504	0.688844	8.16591	3.19019e-16	8.59157e-15	NA	PSME2P1
ENSG00000105854	941.724	2.08836	0.255779	8.16472	3.22192e-16	8.64871e-15	5445	PON2
ENSG00000081041	568.952	4.43547	0.543238	8.16487	3.21783e-16	8.64871e-15	2920	CXCL2
ENSG00000248571	62.4472	-4.90278	0.600552	-8.16379	3.24678e-16	8.70125e-15	NA
ENSG00000123342	535.58	3.06738	0.375787	8.16255	3.28019e-16	8.77651e-15	4327	MMP19
ENSG00000149541	546.747	2.72838	0.334377	8.15959	3.3616e-16	8.97973e-15	26229	B3GAT3
ENSG00000133101	245.654	9.17064	1.12398	8.15911	3.37514e-16	9.00128e-15	8900	CCNA1
ENSG00000170881	663.643	1.5817	0.193915	8.15667	3.44385e-16	9.16966e-15	11236	RNF139
ENSG00000122877	239.665	3.42116	0.419474	8.15583	3.46785e-16	9.21865e-15	1959	EGR2
ENSG00000133110	8511.04	5.15395	0.631974	8.15532	3.48255e-16	9.2428e-15	10631	POSTN
ENSG00000225200	48.6916	5.13244	0.629679	8.15087	3.61302e-16	9.57363e-15	NA
ENSG00000185338	120.768	2.62587	0.322447	8.14357	3.83779e-16	1.01529e-14	8651	SOCS1
ENSG00000109113	1185.15	2.03698	0.250252	8.13973	3.96161e-16	1.04636e-14	83871	RAB34
ENSG00000235865	74.2036	-3.51794	0.432357	-8.13666	4.06335e-16	1.07151e-14	57000	GSN-AS1
ENSG00000078319	98.5862	2.30041	0.282865	8.13253	4.20429e-16	1.10691e-14	NA	PMS2P1
ENSG00000090971	238.301	3.2945	0.405144	8.13168	4.23392e-16	1.11293e-14	57106	NAT14
ENSG00000006074	641.652	5.81238	0.71486	8.1308	4.2648e-16	1.11926e-14	NA	NA
ENSG00000215193	899.871	-1.01672	0.12512	-8.12594	4.43899e-16	1.16311e-14	55670	PEX26
ENSG00000138495	698.459	2.86738	0.352943	8.12421	4.5029e-16	1.17798e-14	10063	COX17
ENSG00000005194	668.174	1.75696	0.216283	8.12345	4.53109e-16	1.18348e-14	57019	CIAPIN1
ENSG00000198189	394.883	1.59006	0.195848	8.11888	4.70516e-16	1.227e-14	51170	HSD17B11
ENSG00000160766	61.8535	2.73584	0.336983	8.11864	4.71435e-16	1.22745e-14	2630	GBAP1
ENSG00000217094	27.4926	6.0118	0.740636	8.11707	4.77578e-16	1.24148e-14	NA	PPIAP31
ENSG00000202538	442.686	-5.79801	0.7152	-8.10684	5.19533e-16	1.34821e-14	26834	RNU4-2
ENSG00000256018	132.25	-4.99802	0.616532	-8.10667	5.20276e-16	1.34821e-14	NA	NA
ENSG00000104081	211.387	2.14419	0.264576	8.10425	5.30701e-16	1.37306e-14	90427	BMF
ENSG00000196704	818.706	1.27666	0.157868	8.0869	6.12043e-16	1.58103e-14	51321	AMZ2
ENSG00000134321	333.408	3.49816	0.432739	8.08377	6.27942e-16	1.61956e-14	91543	RSAD2
ENSG00000146574	230.793	2.33817	0.289259	8.08331	6.30306e-16	1.62311e-14	221960	CCZ1B
ENSG00000155465	250.968	3.18605	0.394471	8.07675	6.65153e-16	1.71017e-14	9056	SLC7A7
ENSG00000179134	1888.43	-1.04673	0.129706	-8.07007	7.02552e-16	1.80351e-14	55095	SAMD4B
ENSG00000203814	42.9543	-3.03175	0.37573	-8.06898	7.08904e-16	1.81698e-14	440689	H2BC18
ENSG00000182307	754.488	1.45937	0.180867	8.06872	7.10361e-16	1.81788e-14	65265	C8orf33
ENSG00000197927	73.5587	3.30579	0.410018	8.06255	7.47171e-16	1.90911e-14	NA	NBEAP2
ENSG00000163625	1352.02	-1.63187	0.20251	-8.05824	7.74037e-16	1.97469e-14	23001	WDFY3
ENSG00000100393	1949.51	-1.74123	0.21613	-8.05641	7.85707e-16	2.00136e-14	2033	EP300
ENSG00000231500	25636.7	2.4188	0.300369	8.05277	8.09435e-16	2.05862e-14	6222	RPS18
ENSG00000196233	718.693	-1.83176	0.227708	-8.04434	8.67101e-16	2.20187e-14	84458	LCOR
ENSG00000135094	173.008	4.5429	0.564797	8.04342	8.73669e-16	2.21513e-14	10993	SDS
ENSG00000104518	1131.92	2.87593	0.357694	8.0402	8.9693e-16	2.27061e-14	79792	GSDMD
ENSG00000053501	312.051	1.97047	0.24515	8.03781	9.14606e-16	2.3118e-14	55850	USE1
ENSG00000164647	486.16	2.81501	0.350391	8.0339	9.44219e-16	2.38299e-14	26872	STEAP1
ENSG00000149196	544.715	1.8439	0.229642	8.02946	9.7904e-16	2.46709e-14	51501	HIKESHI
ENSG00000125869	99.3215	5.32374	0.663119	8.02835	9.87955e-16	2.48575e-14	24141	LAMP5
ENSG00000005448	234.991	2.93082	0.365177	8.02575	1.00906e-15	2.53498e-14	84058	WDR54
ENSG00000168274	332.22	-4.15236	0.517609	-8.02221	1.03862e-15	2.60525e-14	NA	NA
ENSG00000159111	574.371	1.56405	0.195156	8.01435	1.10724e-15	2.77315e-14	124995	MRPL10
ENSG00000116857	1050.46	2.47338	0.308672	8.01296	1.11982e-15	2.8004e-14	252839	TMEM9
ENSG00000178502	73.0299	-2.88631	0.360672	-8.00258	1.21839e-15	3.04229e-14	55175	KLHL11
ENSG00000204842	887.849	-1.6127	0.201548	-8.00156	1.22856e-15	3.06303e-14	6311	ATXN2
ENSG00000154582	1146.79	2.48743	0.310955	7.9993	1.25124e-15	3.11484e-14	6921	ELOC
ENSG00000117748	626.454	1.46275	0.182953	7.99523	1.29327e-15	3.21462e-14	6118	RPA2
ENSG00000144659	430.325	1.5454	0.193342	7.99309	1.31596e-15	3.26609e-14	54977	SLC25A38
ENSG00000109065	452.351	1.63803	0.204941	7.99273	1.31983e-15	3.27074e-14	26151	NAT9
ENSG00000106366	3265.85	3.42061	0.428118	7.98989	1.3506e-15	3.34197e-14	5054	SERPINE1
ENSG00000184956	147.47	-5.20474	0.651591	-7.98774	1.37437e-15	3.39568e-14	4588	MUC6
ENSG00000171502	100.367	3.86937	0.484603	7.98461	1.40963e-15	3.47757e-14	255631	COL24A1
ENSG00000167842	368.046	1.46297	0.183275	7.98239	1.43526e-15	3.53551e-14	79003	MIS12
ENSG00000234589	29.8358	6.13377	0.76845	7.982	1.4398e-15	3.54138e-14	NA
ENSG00000105514	758.822	-2.56618	0.321567	-7.98025	1.46034e-15	3.58654e-14	9545	RAB3D
ENSG00000170006	1852.15	-2.74666	0.344264	-7.97834	1.48318e-15	3.63721e-14	201799	TMEM154
ENSG00000134375	947.957	1.69528	0.212531	7.97661	1.50405e-15	3.68291e-14	10440	TIMM17A
ENSG00000071859	1113.82	2.06104	0.258397	7.97626	1.50833e-15	3.68791e-14	9130	FAM50A
ENSG00000185386	375.275	2.58878	0.324815	7.97	1.58674e-15	3.87386e-14	5600	MAPK11
ENSG00000177337	121.017	2.33445	0.292997	7.9675	1.61918e-15	3.94719e-14	NA	DLGAP1-AS1
ENSG00000130396	3841.06	-1.94148	0.243725	-7.96589	1.64033e-15	3.99284e-14	4301	AFDN
ENSG00000065526	2086.64	-1.83975	0.231002	-7.9642	1.66299e-15	4.04202e-14	23013	SPEN
ENSG00000211640	467.155	5.17292	0.649561	7.96372	1.66947e-15	4.0518e-14	NA	IGLV6-57
ENSG00000116251	5962.32	2.15131	0.270577	7.9508	1.85309e-15	4.49081e-14	6146	RPL22
ENSG00000233850	73.396	-6.04029	0.760067	-7.94705	1.9101e-15	4.62216e-14	NA
ENSG00000115946	371.04	1.70406	0.21451	7.94393	1.95868e-15	4.73276e-14	56902	PNO1
ENSG00000037897	245.257	2.4076	0.303091	7.94348	1.9659e-15	4.74323e-14	4234	METTL1
ENSG00000166073	273.552	2.83374	0.357161	7.93407	2.1208e-15	5.10948e-14	11245	GPR176
ENSG00000119760	793.423	1.20499	0.151925	7.93147	2.16573e-15	5.21009e-14	9913	SUPT7L
ENSG00000214087	469.453	1.92846	0.243331	7.92526	2.27671e-15	5.46908e-14	339231	ARL16
ENSG00000115268	5002.56	2.30449	0.290848	7.92334	2.31217e-15	5.54617e-14	6209	RPS15
ENSG00000171119	93.0945	-3.14652	0.397661	-7.91255	2.5216e-15	6.03973e-14	4902	NRTN
ENSG00000008988	15253.8	2.30684	0.291557	7.91215	2.52973e-15	6.0504e-14	6224	RPS20
ENSG00000198963	71.7235	-3.55674	0.449862	-7.90629	2.65179e-15	6.33311e-14	6096	RORB
ENSG00000224041	99.3404	7.19305	0.909857	7.9057	2.66441e-15	6.35405e-14	NA	IGKV3D-15
ENSG00000231566	40.8946	-3.57518	0.452446	-7.9019	2.74676e-15	6.54095e-14	NA	LINC02595
ENSG00000164933	468.492	1.52243	0.192734	7.89912	2.8088e-15	6.67901e-14	81034	SLC25A32
ENSG00000246451	195.24	-2.75742	0.349194	-7.89653	2.86778e-15	6.80942e-14	NA	KLC1-AS1
ENSG00000100453	114.087	3.27753	0.415105	7.89566	2.88792e-15	6.84737e-14	3002	GZMB
ENSG00000129460	597.514	1.99161	0.252284	7.89433	2.91888e-15	6.91083e-14	25983	NGDN
ENSG00000149483	522.673	1.36533	0.173096	7.88768	3.07866e-15	7.27864e-14	51524	TMEM138
ENSG00000070087	1675.57	2.41219	0.305896	7.88564	3.12916e-15	7.38743e-14	5217	PFN2
ENSG00000187583	385.082	-2.8634	0.363237	-7.883	3.19623e-15	7.53496e-14	84069	PLEKHN1
ENSG00000223768	57.831	2.1757	0.27606	7.88126	3.24105e-15	7.62967e-14	642852	LINC00205
ENSG00000170454	193.503	6.05128	0.768483	7.87432	3.42607e-15	8.05372e-14	9119	KRT75
ENSG00000183291	1883.15	1.46615	0.186284	7.8705	3.53222e-15	8.27813e-14	9403	SELENOF
ENSG00000125870	850.213	1.6996	0.21595	7.87035	3.53663e-15	8.27813e-14	6629	SNRPB2
ENSG00000211663	693.87	5.35108	0.679904	7.87035	3.53646e-15	8.27813e-14	NA	IGLV3-19
ENSG00000213300	26.7905	3.08979	0.392819	7.86569	3.67073e-15	8.57982e-14	NA	HNRNPA3P6
ENSG00000086475	643.465	1.49972	0.190689	7.86474	3.69852e-15	8.63251e-14	22929	SEPHS1
ENSG00000106819	916.384	3.40053	0.432411	7.86411	3.71723e-15	8.66388e-14	54829	ASPN
ENSG00000235065	44.4049	5.13058	0.652726	7.86024	3.83404e-15	8.9235e-14	NA	RPL24P2
ENSG00000211659	637.408	5.34589	0.680346	7.8576	3.91554e-15	9.10031e-14	NA	IGLV3-25
ENSG00000166710	44161.4	2.19474	0.27941	7.85491	4.0005e-15	9.28466e-14	567	B2M
ENSG00000115758	3856.17	3.60233	0.458704	7.85328	4.05291e-15	9.39305e-14	4953	ODC1
ENSG00000181222	3783.53	-1.64228	0.209134	-7.85276	4.0697e-15	9.4187e-14	5430	POLR2A
ENSG00000214194	515.273	2.08875	0.265998	7.85251	4.07785e-15	9.4243e-14	401397	SMIM30
ENSG00000221867	253.642	9.76315	1.24429	7.84635	4.28314e-15	9.88486e-14	4102	MAGEA3
ENSG00000178860	240.924	3.70486	0.472252	7.84508	4.32662e-15	9.97122e-14	9242	MSC
ENSG00000154277	826.201	4.73951	0.604864	7.83565	4.66407e-15	1.07339e-13	7345	UCHL1
ENSG00000165915	694.943	2.36419	0.301763	7.8346	4.70334e-15	1.08091e-13	91252	SLC39A13
ENSG00000115661	334.849	1.59918	0.204188	7.83189	4.80577e-15	1.10291e-13	8576	STK16
ENSG00000171711	98.547	8.39766	1.07252	7.82982	4.88561e-15	1.11968e-13	1673	DEFB4A
ENSG00000269378	29.8208	4.46557	0.570387	7.82903	4.91664e-15	1.12522e-13	NA	ITGB1P1
ENSG00000085185	345.588	-1.75466	0.224225	-7.82545	5.05843e-15	1.15606e-13	63035	BCORL1
ENSG00000170458	987.541	3.28115	0.419559	7.82047	5.26251e-15	1.20104e-13	929	CD14
ENSG00000205913	49.8513	-3.31999	0.424677	-7.81766	5.38123e-15	1.22643e-13	100128788	SRRM2-AS1
ENSG00000115271	311.579	1.71106	0.219096	7.80963	5.73577e-15	1.30542e-13	25801	GCA
ENSG00000205981	619.932	2.09684	0.268507	7.80926	5.75264e-15	1.30745e-13	131118	DNAJC19
ENSG00000163735	124.35	6.43989	0.825056	7.80539	5.93176e-15	1.34631e-13	6374	CXCL5
ENSG00000118292	302.193	2.79916	0.358806	7.80131	6.12698e-15	1.3887e-13	79630	C1orf54
ENSG00000166275	311.684	1.63016	0.208996	7.79997	6.19224e-15	1.40156e-13	119032	BORCS7
ENSG00000158869	647.76	3.62039	0.464252	7.79833	6.27323e-15	1.41794e-13	2207	FCER1G
ENSG00000101132	490.348	2.61713	0.335747	7.79494	6.44394e-15	1.45453e-13	5203	PFDN4
ENSG00000198740	857.986	-1.65305	0.212079	-7.7945	6.46628e-15	1.45757e-13	22834	ZNF652
ENSG00000163349	1805	-1.39567	0.179095	-7.79294	6.54665e-15	1.47165e-13	204851	HIPK1
ENSG00000204790	108.344	2.62942	0.337404	7.79308	6.5395e-15	1.47165e-13	NA
ENSG00000232533	93.5979	2.87087	0.368407	7.79264	6.56212e-15	1.47312e-13	NA	FAM131B-AS2
ENSG00000259865	177.555	2.93551	0.376783	7.791	6.64798e-15	1.49036e-13	NA
ENSG00000272221	48.7632	4.48	0.575353	7.78652	6.88779e-15	1.54202e-13	NA
ENSG00000186260	998.721	-2.55997	0.328949	-7.78227	7.12335e-15	1.59259e-13	57496	MRTFB
ENSG00000103202	958.278	2.10131	0.270028	7.78185	7.14738e-15	1.5958e-13	4833	NME4
ENSG00000011600	742.231	3.50786	0.450789	7.78162	7.16034e-15	1.59652e-13	7305	TYROBP
ENSG00000136514	127.192	3.32199	0.427463	7.7714	7.76235e-15	1.72841e-13	64108	RTP4
ENSG00000172732	502.715	1.29487	0.166624	7.77122	7.77313e-15	1.72847e-13	80198	MUS81
ENSG00000111961	2495.99	-2.70006	0.347534	-7.7692	7.89835e-15	1.75394e-13	23328	SASH1
ENSG00000234769	28.4946	3.80989	0.490677	7.76457	8.19214e-15	1.81673e-13	NA	WASH4P
ENSG00000155659	293.326	3.26763	0.421095	7.75984	8.5034e-15	1.88322e-13	11326	VSIG4
ENSG00000141905	3474.39	-2.23253	0.287814	-7.75684	8.70691e-15	1.9257e-13	4782	NFIC
ENSG00000184277	633.553	1.50727	0.194336	7.756	8.76514e-15	1.93598e-13	80213	TM2D3
ENSG00000180357	1148.16	-1.68131	0.216895	-7.75173	9.0651e-15	1.99955e-13	23060	ZNF609
ENSG00000211637	356.149	5.98016	0.77182	7.74813	9.32563e-15	2.05426e-13	NA	IGLV4-69
ENSG00000177873	85.7394	-1.68047	0.216972	-7.74509	9.55178e-15	2.10126e-13	285267	ZNF619
ENSG00000135047	2183.49	2.64221	0.341192	7.74407	9.62841e-15	2.11529e-13	1514	CTSL
ENSG00000117713	1879.56	-1.37957	0.178176	-7.74272	9.7315e-15	2.13509e-13	8289	ARID1A
ENSG00000243264	165.432	7.44477	0.962676	7.73341	1.04704e-14	2.29414e-13	NA	IGKV2D-29
ENSG00000100532	168.105	2.03305	0.262977	7.73092	1.06776e-14	2.33643e-13	10668	CGRRF1
ENSG00000134028	110.147	4.55627	0.589639	7.72722	1.09918e-14	2.402e-13	27299	ADAMDEC1
ENSG00000108176	77.5487	4.37515	0.566216	7.72701	1.10101e-14	2.4028e-13	56521	DNAJC12
ENSG00000239975	46.4497	7.31453	0.946905	7.72467	1.12147e-14	2.4442e-13	NA	IGKV1D-33
ENSG00000164855	1345.89	-3.18983	0.412967	-7.72418	1.12573e-14	2.45026e-13	202915	TMEM184A
ENSG00000177463	266.224	-2.25043	0.291492	-7.72041	1.1596e-14	2.52063e-13	7182	NR2C2
ENSG00000140931	635.753	2.13568	0.276725	7.71767	1.18472e-14	2.57185e-13	123920	CMTM3
ENSG00000135373	4273.99	-3.57635	0.463529	-7.7155	1.20513e-14	2.6127e-13	26298	EHF
ENSG00000128699	782.625	1.4071	0.182383	7.71506	1.20921e-14	2.61647e-13	94101	ORMDL1
ENSG00000100342	1716.81	2.03862	0.264242	7.71498	1.21005e-14	2.61647e-13	8542	APOL1
ENSG00000135077	193.277	2.90848	0.37702	7.7144	1.21551e-14	2.62482e-13	84868	HAVCR2
ENSG00000124256	80.0386	3.54067	0.459039	7.71324	1.22667e-14	2.64547e-13	81030	ZBP1
ENSG00000173113	1725.04	2.18289	0.283308	7.70501	1.30837e-14	2.81467e-13	51504	TRMT112
ENSG00000115956	518.266	3.24636	0.421333	7.70499	1.30855e-14	2.81467e-13	5341	PLEK
ENSG00000125245	52.9825	-3.0572	0.396884	-7.703	1.32905e-14	2.85503e-13	2841	GPR18
ENSG00000132432	1382.05	2.79446	0.362868	7.70104	1.34964e-14	2.89548e-13	23480	SEC61G
ENSG00000088448	1977.18	1.54953	0.20125	7.69956	1.36537e-14	2.92541e-13	55608	ANKRD10
ENSG00000215190	96.3933	2.02366	0.262866	7.69847	1.3771e-14	2.9467e-13	106660612	LINC00680
ENSG00000006327	1353.15	3.52082	0.457959	7.68807	1.49369e-14	3.19203e-13	51330	TNFRSF12A
ENSG00000240864	159.008	5.21787	0.678819	7.68669	1.50989e-14	3.22247e-13	NA	IGKV1-16
ENSG00000108439	176.492	-2.02199	0.263158	-7.68355	1.54745e-14	3.29836e-13	55163	PNPO
ENSG00000056050	304.07	1.76792	0.23015	7.68158	1.5714e-14	3.34506e-13	54969	HPF1
ENSG00000167880	5574.9	-3.39777	0.442754	-7.67418	1.66477e-14	3.53924e-13	2125	EVPL
ENSG00000204706	74.78	-3.88723	0.506739	-7.67107	1.70564e-14	3.62145e-13	NA	MAMDC2-AS1
ENSG00000102078	173.079	1.44182	0.188078	7.66605	1.77367e-14	3.76106e-13	9016	SLC25A14
ENSG00000144674	2499.5	-1.95574	0.255149	-7.66511	1.78683e-14	3.78407e-13	2803	GOLGA4
ENSG00000196505	461.245	-1.42599	0.186053	-7.66439	1.79678e-14	3.80027e-13	54834	GDAP2
ENSG00000161533	1569.87	-1.56516	0.20422	-7.66409	1.80109e-14	3.8045e-13	51	ACOX1
ENSG00000228409	131.835	2.07188	0.270497	7.65954	1.86605e-14	3.93665e-13	NA	CCT6P1
ENSG00000243742	76.0739	4.37104	0.570848	7.6571	1.90184e-14	4.00702e-13	113157	RPLP0P2
ENSG00000169490	596.397	1.44698	0.189055	7.65374	1.9521e-14	4.10765e-13	83877	TM2D2
ENSG00000243147	734.527	2.07013	0.27052	7.65241	1.97252e-14	4.14532e-13	9553	MRPL33
ENSG00000004779	991.921	1.95634	0.255672	7.65174	1.98276e-14	4.16152e-13	4706	NDUFAB1
ENSG00000189366	74.87	5.35482	0.700076	7.64891	2.02696e-14	4.24888e-13	NA	ALG1L
ENSG00000170485	786.599	-1.9534	0.255488	-7.64578	2.07682e-14	4.34785e-13	4862	NPAS2
ENSG00000211459	31957.8	3.72038	0.486653	7.64483	2.09221e-14	4.3745e-13	NA	MT-RNR1
ENSG00000132635	569.673	1.83538	0.240089	7.64457	2.0965e-14	4.37791e-13	64773	PCED1A
ENSG00000102898	1283.9	1.60511	0.210205	7.63593	2.24201e-14	4.67582e-13	10204	NUTF2
ENSG00000272645	109.929	2.6998	0.353827	7.63026	2.34276e-14	4.87976e-13	NA	GTF2IP20
ENSG00000005483	2244.43	-1.72572	0.226185	-7.6297	2.35301e-14	4.89492e-13	55904	KMT2E
ENSG00000178852	106.831	-2.2468	0.294511	-7.6289	2.36761e-14	4.91907e-13	124989	EFCAB13
ENSG00000175265	1466.44	2.70343	0.354456	7.62698	2.40308e-14	4.98646e-13	23015	GOLGA8A
ENSG00000104972	79.5559	2.75349	0.361143	7.62436	2.45239e-14	5.08237e-13	10859	LILRB1
ENSG00000189043	3546.11	2.74268	0.359781	7.62319	2.47483e-14	5.12242e-13	4697	NDUFA4
ENSG00000084093	967.206	-1.34018	0.17591	-7.61858	2.56474e-14	5.30185e-13	5978	REST
ENSG00000158023	450.573	3.95129	0.518696	7.61772	2.58188e-14	5.3306e-13	144406	CFAP251
ENSG00000100852	2665.99	-1.53829	0.201975	-7.61623	2.61186e-14	5.38573e-13	394	ARHGAP5
ENSG00000171204	453.071	1.7143	0.225122	7.61501	2.63678e-14	5.43032e-13	55863	TMEM126B
ENSG00000188343	317.763	1.86785	0.245311	7.61423	2.65267e-14	5.4562e-13	137392	CIBAR1
ENSG00000137145	1078.28	-1.48936	0.19566	-7.61199	2.69918e-14	5.54494e-13	55667	DENND4C
ENSG00000132031	56.8202	4.06344	0.533889	7.61101	2.71956e-14	5.57984e-13	4148	MATN3
ENSG00000068028	538.207	1.51984	0.199699	7.61065	2.72729e-14	5.58874e-13	11186	RASSF1
ENSG00000158055	1677.24	-3.33523	0.438247	-7.61038	2.73288e-14	5.59324e-13	57822	GRHL3
ENSG00000115204	687.34	1.10121	0.144797	7.60517	2.84538e-14	5.81043e-13	4358	MPV17
ENSG00000135454	140.112	3.14564	0.413621	7.60513	2.84607e-14	5.81043e-13	2583	B4GALNT1
ENSG00000138942	614.37	1.01533	0.133522	7.60427	2.86511e-14	5.84205e-13	91445	RNF185
ENSG00000110700	7757.03	2.06909	0.272109	7.60392	2.87303e-14	5.85096e-13	6207	RPS13
ENSG00000242076	63.4384	7.76345	1.02118	7.60246	2.90565e-14	5.91006e-13	NA	IGKV1-33
ENSG00000245556	77.3364	1.81632	0.238952	7.6012	2.9339e-14	5.96017e-13	728769	SCAMP1-AS1
ENSG00000114923	217.134	2.68882	0.353828	7.59924	2.97876e-14	6.04383e-13	6508	SLC4A3
ENSG00000270170	444.166	2.62964	0.346135	7.59715	3.02727e-14	6.13469e-13	152217	NCBP2AS2
ENSG00000049860	1307.88	1.61087	0.212068	7.59598	3.05461e-14	6.17745e-13	3074	HEXB
ENSG00000163918	439.927	2.37824	0.313094	7.59593	3.05588e-14	6.17745e-13	5984	RFC4
ENSG00000145734	996.863	-1.837	0.241873	-7.59491	3.07997e-14	6.21852e-13	55814	BDP1
ENSG00000225217	168.098	3.66433	0.482577	7.59325	3.1198e-14	6.29122e-13	NA	HSPA7
ENSG00000170476	388.764	4.49077	0.591501	7.59217	3.14597e-14	6.33622e-13	51237	MZB1
ENSG00000130755	429.682	3.11001	0.409736	7.59029	3.1918e-14	6.42067e-13	9535	GMFG
ENSG00000183513	493.726	1.20145	0.158359	7.5869	3.27643e-14	6.58287e-13	493753	COA5
ENSG00000049449	1457.07	2.14786	0.283302	7.58152	3.41521e-14	6.85333e-13	5954	RCN1
ENSG00000148429	1033.9	-2.17856	0.287671	-7.57312	3.6437e-14	7.30293e-13	9712	USP6NL
ENSG00000165671	1542.64	-1.45168	0.191698	-7.57274	3.65423e-14	7.31512e-13	64324	NSD1
ENSG00000165672	1540.12	1.62762	0.215071	7.56781	3.79576e-14	7.58922e-13	10935	PRDX3
ENSG00000130309	2025.73	1.85116	0.244665	7.56609	3.84614e-14	7.68061e-13	79709	COLGALT1
ENSG00000225973	95.2865	1.83209	0.242295	7.56139	3.98777e-14	7.95378e-13	101928527	PIGBOS1
ENSG00000139318	1226.54	2.44497	0.323621	7.55506	4.18669e-14	8.34043e-13	1848	DUSP6
ENSG00000100316	27774.2	1.41504	0.187393	7.55118	4.3132e-14	8.57171e-13	6122	RPL3
ENSG00000163453	4993.76	2.81235	0.372437	7.55121	4.31248e-14	8.57171e-13	3490	IGFBP7
ENSG00000205890	127.945	-3.47627	0.460459	-7.54956	4.36715e-14	8.66844e-13	100128770
ENSG00000104907	632.948	1.82818	0.242224	7.54745	4.43851e-14	8.79948e-13	55621	TRMT1
ENSG00000213132	60.3894	-4.95551	0.656717	-7.54589	4.49212e-14	8.89505e-13	NA	NA
ENSG00000226525	30.8565	4.10309	0.544017	7.5422	4.62097e-14	9.13918e-13	NA	RPS7P10
ENSG00000187514	11867.6	1.5929	0.211393	7.53528	4.87271e-14	9.62551e-13	5757	PTMA
ENSG00000186891	182.707	3.81743	0.507029	7.52902	5.11245e-14	1.00749e-12	8784	TNFRSF18
ENSG00000159263	567.446	-3.07692	0.408706	-7.52845	5.13467e-14	1.01066e-12	6493	SIM2
ENSG00000025800	1546.37	-1.34899	0.179249	-7.52579	5.24005e-14	1.03017e-12	23633	KPNA6
ENSG00000164610	229.031	2.22233	0.295329	7.52494	5.27449e-14	1.0357e-12	6100	RP9
ENSG00000008086	115.434	-3.52536	0.468644	-7.52247	5.375e-14	1.05292e-12	6792	CDKL5
ENSG00000117697	311.912	1.36779	0.181826	7.52253	5.37255e-14	1.05292e-12	25936	NSL1
ENSG00000109083	221.559	1.63134	0.216895	7.52134	5.42191e-14	1.06085e-12	90410	IFT20
ENSG00000106351	638.283	-1.8509	0.246309	-7.51455	5.71071e-14	1.11603e-12	3268	AGFG2
ENSG00000240376	48.2137	2.69509	0.358774	7.51193	5.82625e-14	1.13726e-12	NA
ENSG00000260872	38.477	-2.45298	0.326569	-7.51138	5.85095e-14	1.14073e-12	NA	NA
ENSG00000108465	1554.94	1.78529	0.237712	7.51032	5.89846e-14	1.14863e-12	80279	CDK5RAP3
ENSG00000072736	417.684	-2.14901	0.286148	-7.51014	5.90629e-14	1.14879e-12	4775	NFATC3
ENSG00000135605	170.837	-2.26535	0.301697	-7.50869	5.97231e-14	1.16026e-12	7006	TEC
ENSG00000196648	34.4004	5.36917	0.715181	7.50743	6.02993e-14	1.17008e-12	NA	NA
ENSG00000133056	1016.37	-2.11762	0.282134	-7.50574	6.10837e-14	1.1839e-12	5287	PIK3C2B
ENSG00000196656	22.4628	5.48116	0.730339	7.50496	6.14476e-14	1.18955e-12	NA
ENSG00000267523	146.059	-3.64431	0.485624	-7.50439	6.17144e-14	1.19331e-12	NA
ENSG00000112297	4507.72	-2.8064	0.37401	-7.50354	6.2117e-14	1.19828e-12	202	CRYBG1
ENSG00000211941	270.413	5.26143	0.701189	7.50358	6.20973e-14	1.19828e-12	NA	IGHV3-11
ENSG00000134013	846.791	3.0534	0.40703	7.50166	6.3014e-14	1.21416e-12	4017	LOXL2
ENSG00000237978	70.734	5.30421	0.707513	7.49698	6.53074e-14	1.25688e-12	NA	KCNMB2-AS1
ENSG00000149781	282.898	2.77126	0.369661	7.49676	6.54123e-14	1.25743e-12	83706	FERMT3
ENSG00000214174	156.929	1.78169	0.237714	7.49511	6.62449e-14	1.27195e-12	201283	AMZ2P1
ENSG00000103855	1136.28	2.11384	0.2822	7.49056	6.85813e-14	1.31527e-12	80381	CD276
ENSG00000173660	3136	2.82264	0.376952	7.48808	6.98884e-14	1.33878e-12	7388	UQCRH
ENSG00000069667	1352.71	-2.23636	0.298714	-7.48665	7.06548e-14	1.35189e-12	6095	RORA
ENSG00000101194	253.475	3.00726	0.401726	7.48586	7.10821e-14	1.35848e-12	63910	SLC17A9
ENSG00000072364	3174.12	-1.76257	0.235481	-7.48498	7.15596e-14	1.36602e-12	27125	AFF4
ENSG00000083444	1946.29	2.04816	0.273731	7.48237	7.29931e-14	1.39177e-12	5351	PLOD1
ENSG00000118620	350.074	-1.98683	0.26556	-7.48166	7.33896e-14	1.39771e-12	80264	ZNF430
ENSG00000174446	306.115	1.5221	0.203464	7.48095	7.37854e-14	1.40363e-12	10302	SNAPC5
ENSG00000116161	1134.6	1.72457	0.230684	7.47588	7.66868e-14	1.45714e-12	27101	CACYBP
ENSG00000162924	453.916	-2.4056	0.321833	-7.47468	7.73933e-14	1.46887e-12	5966	REL
ENSG00000169248	101.765	5.5183	0.738459	7.47273	7.85501e-14	1.4891e-12	6373	CXCL11
ENSG00000048649	1142.57	-1.27866	0.171194	-7.46907	8.07647e-14	1.52757e-12	51773	RSF1
ENSG00000100380	3109.21	1.56321	0.209287	7.46921	8.0676e-14	1.52757e-12	6767	ST13
ENSG00000099958	275.841	3.28011	0.439315	7.46641	8.24112e-14	1.55692e-12	91319	DERL3
ENSG00000124731	276.636	5.52728	0.741464	7.45455	9.01772e-14	1.69973e-12	54210	TREM1
ENSG00000186174	1050.91	-2.69472	0.361623	-7.45173	9.21227e-14	1.73442e-12	283149	BCL9L
ENSG00000245910	718.839	2.02472	0.271733	7.45115	9.25286e-14	1.74007e-12	NA	SNHG6
ENSG00000183347	7582.64	-3.85979	0.518143	-7.44928	9.3851e-14	1.76292e-12	163351	GBP6
ENSG00000165457	268.508	3.62632	0.486844	7.44862	9.43193e-14	1.7697e-12	2350	FOLR2
ENSG00000138336	108.35	-2.31058	0.310278	-7.4468	9.56291e-14	1.79167e-12	80312	TET1
ENSG00000146674	2961.71	2.25966	0.303445	7.44669	9.5708e-14	1.79167e-12	3486	IGFBP3
ENSG00000148943	885.973	-1.45461	0.195357	-7.44591	9.62796e-14	1.80032e-12	55327	LIN7C
ENSG00000115307	2193.6	1.57718	0.211875	7.44392	9.77375e-14	1.82551e-12	550	AUP1
ENSG00000257027	85.3574	-2.06141	0.276942	-7.44349	9.80623e-14	1.8295e-12	NA
ENSG00000168779	73.9089	4.99695	0.671554	7.44087	1.00021e-13	1.86392e-12	6474	SHOX2
ENSG00000068971	382.415	1.40512	0.188863	7.43987	1.00782e-13	1.87599e-12	5526	PPP2R5B
ENSG00000083168	1597.58	-1.73724	0.23353	-7.43903	1.01428e-13	1.88587e-12	7994	KAT6A
ENSG00000124486	2613.58	-1.15699	0.155693	-7.43125	1.0758e-13	1.99799e-12	8239	USP9X
ENSG00000095752	69.6015	3.80326	0.511828	7.43074	1.07994e-13	2.00343e-12	3589	IL11
ENSG00000119632	846.549	2.67219	0.359622	7.43056	1.08138e-13	2.00385e-12	83982	IFI27L2
ENSG00000187630	414.516	2.79636	0.376382	7.42956	1.08956e-13	2.01673e-12	317749	DHRS4L2
ENSG00000211973	911.266	4.80835	0.647317	7.42812	1.1015e-13	2.03654e-12	NA	IGHV1-69
ENSG00000160991	322.741	1.94182	0.261634	7.42188	1.15467e-13	2.13244e-12	80228	ORAI2
ENSG00000104415	247.801	3.9075	0.526826	7.41707	1.19741e-13	2.20889e-12	8840	CCN4
ENSG00000123384	8882.58	-1.93338	0.260849	-7.41188	1.24525e-13	2.29457e-12	4035	LRP1
ENSG00000099999	176.655	2.00802	0.270994	7.40984	1.2645e-13	2.32484e-12	200312	RNF215
ENSG00000186074	54.3592	4.33373	0.584857	7.4099	1.26394e-13	2.32484e-12	146722	CD300LF
ENSG00000136271	1317.7	1.62732	0.219653	7.4086	1.27639e-13	2.34408e-12	54606	DDX56
ENSG00000198744	251.072	4.43686	0.598927	7.40801	1.28207e-13	2.35189e-12	NA	MTCO3P12
ENSG00000109861	5651.93	3.51122	0.47404	7.40701	1.29176e-13	2.36704e-12	1075	CTSC
ENSG00000153012	298.849	3.88338	0.524382	7.40563	1.30525e-13	2.38908e-12	55203	LGI2
ENSG00000139410	133.239	3.59848	0.486221	7.40091	1.35258e-13	2.47298e-12	113675	SDSL
ENSG00000182534	2215.09	2.1274	0.28748	7.40017	1.36014e-13	2.48402e-12	439921	MXRA7
ENSG00000198561	10300.5	-1.52427	0.206003	-7.39927	1.36934e-13	2.49806e-12	1500	CTNND1
ENSG00000224578	148.645	2.53844	0.343474	7.39047	1.46307e-13	2.66608e-12	642659	HNRNPA1L3
ENSG00000163468	4248.19	1.71192	0.23173	7.38754	1.4957e-13	2.72253e-12	7203	CCT3
ENSG00000080802	540.075	-1.1395	0.154267	-7.38656	1.50671e-13	2.73954e-12	4850	CNOT4
ENSG00000116741	5786.18	4.09964	0.555505	7.38001	1.58275e-13	2.87464e-12	5997	RGS2
ENSG00000182552	263.588	1.79758	0.243629	7.37837	1.60244e-13	2.90719e-12	201965	RWDD4
ENSG00000149600	767.355	1.98735	0.269567	7.37238	1.67608e-13	3.03743e-12	149951	COMMD7
ENSG00000272356	62.0066	-2.22334	0.301656	-7.37044	1.7006e-13	3.07847e-12	NA
ENSG00000188529	84.6491	1.73155	0.235025	7.36754	1.738e-13	3.14272e-12	10772	SRSF10
ENSG00000137878	49.8848	-4.02517	0.546544	-7.36476	1.77461e-13	3.20541e-12	145781	GCOM1
ENSG00000162639	187.092	3.2224	0.437721	7.36176	1.81507e-13	3.2749e-12	113802	HENMT1
ENSG00000224389	96.0699	4.40392	0.598838	7.35411	1.92206e-13	3.46413e-12	721	C4B
ENSG00000167258	1308.38	-1.1085	0.150807	-7.35047	1.97513e-13	3.55239e-12	51755	CDK12
ENSG00000123131	1133.14	2.0637	0.280758	7.35045	1.97535e-13	3.55239e-12	10549	PRDX4
ENSG00000105612	663.943	1.89658	0.258038	7.34999	1.98224e-13	3.5609e-12	1777	DNASE2
ENSG00000147324	762.358	1.675	0.227922	7.34901	1.99679e-13	3.57921e-12	9258	MFHAS1
ENSG00000121933	77.5551	2.96591	0.403573	7.34913	1.99507e-13	3.57921e-12	57413	TMIGD3
ENSG00000161203	5496.1	1.49253	0.203132	7.34757	2.01848e-13	3.61416e-12	1173	AP2M1
ENSG00000135837	1387.68	-1.36492	0.185928	-7.34114	2.11786e-13	3.78798e-12	9857	CEP350
ENSG00000184207	204.571	1.83013	0.249366	7.33912	2.14997e-13	3.84123e-12	283871	PGP
ENSG00000232637	40.4125	4.45076	0.606573	7.33756	2.17527e-13	3.88222e-12	NA	NA
ENSG00000198225	19.6943	3.21102	0.437689	7.3363	2.19581e-13	3.91463e-12	NA	FKBP1C
ENSG00000242534	35.8644	6.94155	0.946669	7.3326	2.25723e-13	4.01978e-12	NA	IGKV2D-28
ENSG00000232187	21.8925	4.8294	0.6589	7.32948	2.31039e-13	4.11e-12	NA	FTH1P7
ENSG00000244731	168.122	4.61393	0.629546	7.32898	2.31911e-13	4.12106e-12	720	C4A
ENSG00000239855	161.432	5.61559	0.766526	7.32602	2.37086e-13	4.20847e-12	NA	IGKV1-6
ENSG00000041357	2339.57	1.96864	0.268729	7.32573	2.37596e-13	4.21298e-12	5685	PSMA4
ENSG00000038219	1245.53	-1.51471	0.206804	-7.32434	2.40076e-13	4.2497e-12	259282	BOD1L1
ENSG00000228960	19.263	5.78394	0.789694	7.32428	2.40183e-13	4.2497e-12	NA	OR2A9P
ENSG00000100564	177.791	1.41347	0.193042	7.32208	2.44157e-13	4.31536e-12	5283	PIGH
ENSG00000176444	885.672	1.00014	0.13667	7.31792	2.51853e-13	4.4466e-12	1196	CLK2
ENSG00000013573	452.156	2.35688	0.322161	7.31584	2.55768e-13	4.51089e-12	1663	DDX11
ENSG00000226688	56.7801	-2.45528	0.3357	-7.31392	2.59468e-13	4.57124e-12	728558	ENTPD1-AS1
ENSG00000070761	352.021	1.59387	0.217947	7.31312	2.61009e-13	4.59347e-12	29105	CFAP20
ENSG00000180730	92.4695	4.91663	0.672339	7.31273	2.61778e-13	4.60209e-12	387914	SHISA2
ENSG00000162630	51.3007	-3.45239	0.472146	-7.31211	2.62975e-13	4.61819e-12	8707	B3GALT2
ENSG00000108576	89.5506	-3.96766	0.542951	-7.30759	2.71973e-13	4.77113e-12	6532	SLC6A4
ENSG00000101363	1082.44	1.67861	0.229808	7.30439	2.7853e-13	4.88094e-12	63905	MANBAL
ENSG00000253522	25.8424	4.69182	0.642409	7.30348	2.80416e-13	4.90877e-12	107075116	MIR3142HG
ENSG00000095015	908.53	-2.0109	0.275416	-7.30133	2.84931e-13	4.98251e-12	4214	MAP3K1
ENSG00000107874	586.38	1.88575	0.258346	7.29932	2.89236e-13	5.05241e-12	79004	CUEDC2
ENSG00000129538	1912.45	3.00118	0.411367	7.29561	2.97303e-13	5.18782e-12	6035	RNASE1
ENSG00000214544	60.523	6.3589	0.872172	7.29088	3.07943e-13	5.3678e-12	NA	GTF2IRD2P1
ENSG00000196419	4460.6	1.17235	0.16081	7.29031	3.09243e-13	5.38476e-12	2547	XRCC6
ENSG00000131043	653.011	1.47343	0.202233	7.2858	3.19769e-13	5.56216e-12	25980	AAR2
ENSG00000168899	570.986	2.76881	0.380108	7.28429	3.23372e-13	5.6189e-12	10791	VAMP5
ENSG00000139546	374.332	2.2842	0.313593	7.28399	3.24093e-13	5.62548e-12	6895	TARBP2
ENSG00000181817	418.878	2.03066	0.278941	7.2799	3.34067e-13	5.79249e-12	84967	LSM10
ENSG00000105289	465.503	-3.8462	0.528348	-7.27967	3.34647e-13	5.79644e-12	27134	TJP3
ENSG00000139278	472.728	1.89785	0.260847	7.27573	3.44564e-13	5.96194e-12	11010	GLIPR1
ENSG00000272933	116.133	-3.3857	0.465468	-7.27375	3.49632e-13	6.04328e-12	NA	TRIM8-DT
ENSG00000089063	1641.73	1.80144	0.247722	7.27203	3.54125e-13	6.11452e-12	29058	TMEM230
ENSG00000095951	810.707	-1.83648	0.252748	-7.26606	3.70138e-13	6.37761e-12	3096	HIVEP1
ENSG00000163064	65.7636	6.40292	0.8812	7.26613	3.69924e-13	6.37761e-12	2019	EN1
ENSG00000263563	25.4751	4.4417	0.611323	7.26572	3.71054e-13	6.3867e-12	23666	UBBP4
ENSG00000155115	717.162	2.03875	0.280669	7.2639	3.76091e-13	6.46663e-12	112495	GTF3C6
ENSG00000220749	71.8982	4.19553	0.577615	7.26355	3.77069e-13	6.47669e-12	NA	RPL21P28
ENSG00000140836	916.844	-1.95633	0.269413	-7.26146	3.82925e-13	6.56734e-12	463	ZFHX3
ENSG00000092199	7639.28	1.51963	0.209276	7.26139	3.83145e-13	6.56734e-12	3183	HNRNPC
ENSG00000070444	566.196	-1.20992	0.166637	-7.26081	3.84766e-13	6.58826e-12	4335	MNT
ENSG00000250404	44.7063	-3.34293	0.46057	-7.25825	3.92134e-13	6.70745e-12	NA	NA
ENSG00000196655	474.282	1.68718	0.232494	7.25687	3.96141e-13	6.76895e-12	51399	TRAPPC4
ENSG00000079150	238.119	1.89875	0.261774	7.25339	4.06453e-13	6.93795e-12	51661	FKBP7
ENSG00000120798	438.624	1.41788	0.195498	7.25267	4.08645e-13	6.96813e-12	7181	NR2C1
ENSG00000102904	26.9706	3.19759	0.440926	7.25199	4.10692e-13	6.99579e-12	55815	TSNAXIP1
ENSG00000187653	341.622	3.05255	0.420936	7.25181	4.11236e-13	6.99782e-12	NA	TMSB4XP8
ENSG00000100196	376.567	2.63164	0.362943	7.25083	4.14239e-13	7.04164e-12	11015	KDELR3
ENSG00000084676	1556.45	-1.49611	0.206457	-7.24658	4.27429e-13	7.25835e-12	8648	NCOA1
ENSG00000215615	61.4768	2.95236	0.407648	7.24241	4.40768e-13	7.47716e-12	NA	NA
ENSG00000127663	720.388	-1.35378	0.186947	-7.24152	4.43692e-13	7.51127e-12	23030	KDM4B
ENSG00000214514	106.131	5.59682	0.772879	7.24153	4.43667e-13	7.51127e-12	284116	KRT42P
ENSG00000175984	1140.04	-2.64159	0.364847	-7.24026	4.47837e-13	7.57334e-12	163259	DENND2C
ENSG00000106245	385.3	1.65892	0.229128	7.24012	4.48279e-13	7.57334e-12	8896	BUD31
ENSG00000125450	777.366	1.12155	0.154915	7.23979	4.49364e-13	7.58389e-12	79902	NUP85
ENSG00000112031	228.037	1.51795	0.209726	7.23777	4.56112e-13	7.68988e-12	54516	MTRF1L
ENSG00000237575	76.7372	6.80292	0.940367	7.23432	4.67855e-13	7.87978e-12	23615	PYY2
ENSG00000072422	274.023	2.06207	0.285087	7.23315	4.71901e-13	7.93981e-12	9886	RHOBTB1
ENSG00000169083	213.195	-2.53815	0.350948	-7.23226	4.75011e-13	7.98396e-12	367	AR
ENSG00000171617	714.038	2.36488	0.32702	7.23162	4.77283e-13	8.01397e-12	8507	ENC1
ENSG00000159189	1284.74	3.00768	0.415996	7.23007	4.82759e-13	8.09766e-12	714	C1QC
ENSG00000123143	1049.8	2.07784	0.287503	7.22717	4.9315e-13	8.26353e-12	5585	PKN1
ENSG00000171316	734.545	-1.78256	0.246703	-7.22552	4.99198e-13	8.35636e-12	55636	CHD7
ENSG00000180818	58.3515	6.29104	0.870864	7.22391	5.05147e-13	8.44735e-12	3226	HOXC10
ENSG00000262728	32.2032	4.40612	0.609967	7.22355	5.06484e-13	8.4611e-12	NA
ENSG00000108771	247.172	1.74382	0.241412	7.22339	5.07065e-13	8.46223e-12	79132	DHX58
ENSG00000037637	756.844	-1.12622	0.155947	-7.22182	5.12973e-13	8.53486e-12	54455	FBXO42
ENSG00000155629	239.854	2.40747	0.33336	7.22182	5.12961e-13	8.53486e-12	118788	PIK3AP1
ENSG00000244116	31.7989	6.76799	0.93714	7.22197	5.12407e-13	8.53486e-12	NA	IGKV2-28
ENSG00000140497	1855.04	-1.14184	0.158164	-7.21931	5.22505e-13	8.68466e-12	10066	SCAMP2
ENSG00000197102	5607.23	-1.33022	0.184266	-7.21903	5.23591e-13	8.69394e-12	1778	DYNC1H1
ENSG00000139132	667.69	-1.78743	0.247641	-7.2178	5.28338e-13	8.76391e-12	121512	FGD4
ENSG00000141698	602.529	1.30322	0.180626	7.21498	5.39436e-13	8.92265e-12	115024	NT5C3B
ENSG00000015475	554.457	2.2365	0.309982	7.21495	5.39534e-13	8.92265e-12	637	BID
ENSG00000083782	42.7424	7.19637	0.997417	7.21501	5.39289e-13	8.92265e-12	1833	EPYC
ENSG00000128656	381.624	2.5986	0.36031	7.21213	5.50843e-13	9.10053e-12	1123	CHN1
ENSG00000117906	1204.6	1.8353	0.254483	7.21189	5.51802e-13	9.10722e-12	5955	RCN2
ENSG00000125977	2075.56	1.5065	0.208931	7.21051	5.57445e-13	9.19114e-12	8894	EIF2S2
ENSG00000189337	663.662	-1.76858	0.245439	-7.20578	5.77126e-13	9.50612e-12	23254	KAZN
ENSG00000160326	109.482	2.98923	0.414955	7.20374	5.85812e-13	9.63953e-12	11182	SLC2A6
ENSG00000180758	885.621	-2.04507	0.283911	-7.20318	5.88233e-13	9.66971e-12	80045	GPR157
ENSG00000101442	206.61	1.65099	0.229239	7.20203	5.93219e-13	9.74194e-12	79913	ACTR5
ENSG00000196323	944.785	-1.10278	0.153153	-7.20055	5.99701e-13	9.83857e-12	29068	ZBTB44
ENSG00000143970	1105.31	-1.47738	0.205301	-7.19615	6.19347e-13	1.01507e-11	55252	ASXL2
ENSG00000183530	1023.56	-1.81399	0.25211	-7.19521	6.23641e-13	1.0211e-11	253143	PRR14L
ENSG00000152359	127.248	1.30131	0.180968	7.1908	6.44116e-13	1.05357e-11	134359	POC5
ENSG00000078098	490.194	3.67658	0.511448	7.18857	6.54747e-13	1.0699e-11	2191	FAP
ENSG00000233426	30.0292	3.41787	0.475469	7.18842	6.55433e-13	1.06996e-11	NA	EIF3FP3
ENSG00000077063	384.734	-2.90241	0.403771	-7.18826	6.56201e-13	1.07015e-11	83992	CTTNBP2
ENSG00000167323	1686.9	-1.48626	0.206927	-7.18251	6.84433e-13	1.11508e-11	6786	STIM1
ENSG00000162745	497.239	3.0066	0.418684	7.18106	6.91718e-13	1.12584e-11	25903	OLFML2B
ENSG00000120708	4463.37	2.84923	0.397005	7.1768	7.13614e-13	1.16033e-11	7045	TGFBI
ENSG00000153714	210.518	2.23548	0.311535	7.17569	7.19422e-13	1.16862e-11	286343	LURAP1L
ENSG00000065613	3811.02	-1.72746	0.240748	-7.17538	7.2108e-13	1.17016e-11	9748	SLK
ENSG00000196387	256.561	1.57737	0.219878	7.17384	7.29255e-13	1.18225e-11	7699	ZNF140
ENSG00000162384	605.948	1.5054	0.209882	7.1726	7.35883e-13	1.19183e-11	54987	CZIB
ENSG00000135913	213.138	-2.2956	0.320237	-7.16844	7.58595e-13	1.2274e-11	57695	USP37
ENSG00000164300	290.195	-2.75293	0.384154	-7.16623	7.7094e-13	1.24615e-11	256987	SERINC5
ENSG00000122873	488.291	1.88739	0.263405	7.16533	7.75968e-13	1.25305e-11	55847	CISD1
ENSG00000131238	2301.25	2.04578	0.285547	7.16444	7.81066e-13	1.26004e-11	5538	PPT1
ENSG00000101336	312.079	2.67866	0.373919	7.16376	7.84966e-13	1.2651e-11	3055	HCK
ENSG00000115363	106.424	4.05846	0.566653	7.16216	7.94147e-13	1.27864e-11	84141	EVA1A
ENSG00000116096	467.145	2.46386	0.344059	7.16115	8.00034e-13	1.28686e-11	6697	SPR
ENSG00000214078	1660.58	1.33031	0.185963	7.15367	8.44908e-13	1.35771e-11	8904	CPNE1
ENSG00000076770	744.3	-2.25995	0.316174	-7.14779	8.8184e-13	1.41568e-11	55796	MBNL3
ENSG00000138175	407.41	1.45326	0.203368	7.14596	8.93698e-13	1.43331e-11	403	ARL3
ENSG00000153815	1690.26	-1.38639	0.194041	-7.14485	9.00934e-13	1.44351e-11	80790	CMIP
ENSG00000072518	1418.26	-1.71819	0.240756	-7.13667	9.56215e-13	1.53059e-11	2011	MARK2
ENSG00000197077	1654.1	-1.74984	0.245235	-7.13536	9.65324e-13	1.54367e-11	85379	KIAA1671
ENSG00000082805	1416.07	-1.61191	0.226028	-7.13145	9.93189e-13	1.58669e-11	23085	ERC1
ENSG00000113140	24794.9	2.58882	0.363089	7.12999	1.00377e-12	1.60205e-11	6678	SPARC
ENSG00000114115	1058.97	2.8595	0.401564	7.12089	1.0723e-12	1.70975e-11	5947	RBP1
ENSG00000187713	492.672	1.6883	0.237138	7.11948	1.08336e-12	1.72572e-11	94107	TMEM203
ENSG00000115317	218.506	1.27962	0.17975	7.11893	1.08767e-12	1.73091e-11	27429	HTRA2
ENSG00000143543	2083.66	2.20717	0.310098	7.11767	1.09767e-12	1.74513e-11	10899	JTB
ENSG00000100804	1496.06	2.08565	0.293085	7.11618	1.10962e-12	1.76074e-11	5693	PSMB5
ENSG00000172638	983.467	2.46432	0.346297	7.11621	1.10933e-12	1.76074e-11	30008	EFEMP2
ENSG00000155254	1020.34	1.70517	0.239822	7.11014	1.15928e-12	1.83776e-11	83742	MARVELD1
ENSG00000261609	1070.06	-2.08839	0.293852	-7.10693	1.18653e-12	1.87915e-11	8139	GAN
ENSG00000085998	902.329	1.75454	0.247019	7.10284	1.22223e-12	1.93382e-11	55624	POMGNT1
ENSG00000166130	307.38	1.89847	0.267357	7.1009	1.23951e-12	1.95928e-11	121457	IKBIP
ENSG00000086991	134.209	3.31366	0.466714	7.09998	1.24776e-12	1.97044e-11	50507	NOX4
ENSG00000165494	936.476	-1.69727	0.239092	-7.09881	1.2584e-12	1.98532e-11	51585	PCF11
ENSG00000116685	1038.09	1.83118	0.258031	7.09674	1.27738e-12	2.01334e-11	90231	KIAA2013
ENSG00000025434	278.456	2.45579	0.346082	7.09598	1.28436e-12	2.02241e-11	10062	NR1H3
ENSG00000150768	802.879	-1.12269	0.15824	-7.09485	1.29494e-12	2.03712e-11	1737	DLAT
ENSG00000025156	308.985	1.50839	0.212608	7.09468	1.2965e-12	2.03762e-11	3298	HSF2
ENSG00000101843	709.985	1.52288	0.214681	7.09371	1.30563e-12	2.05001e-11	5716	PSMD10
ENSG00000140750	586.561	-1.81377	0.255774	-7.09132	1.32838e-12	2.08375e-11	55114	ARHGAP17
ENSG00000228742	30.625	6.71301	0.94694	7.08916	1.34929e-12	2.11453e-11	111216280	LINC02577
ENSG00000136827	604.733	1.37344	0.193766	7.08812	1.35942e-12	2.12825e-11	1861	TOR1A
ENSG00000132646	1717.17	2.07547	0.292814	7.088	1.36063e-12	2.12825e-11	5111	PCNA
ENSG00000186594	752.441	2.31686	0.326897	7.08742	1.36632e-12	2.13512e-11	84981	MIR22HG
ENSG00000096696	46558.4	-2.89352	0.408318	-7.08645	1.37596e-12	2.14814e-11	1832	DSP
ENSG00000159658	2620.62	-1.00574	0.141935	-7.08594	1.38102e-12	2.154e-11	9813	EFCAB14
ENSG00000163739	950.05	3.64393	0.514461	7.08301	1.41057e-12	2.198e-11	2919	CXCL1
ENSG00000114541	1002.26	-1.83581	0.259254	-7.08112	1.42989e-12	2.226e-11	23150	FRMD4B
ENSG00000185246	750.698	1.71721	0.242524	7.08056	1.43568e-12	2.23291e-11	55015	PRPF39
ENSG00000099139	709.272	-1.69633	0.239794	-7.07412	1.50399e-12	2.33694e-11	5125	PCSK5
ENSG00000178913	1257.82	1.23601	0.174736	7.0736	1.5097e-12	2.3436e-11	6879	TAF7
ENSG00000224287	109.697	1.96796	0.278225	7.07325	1.51352e-12	2.3473e-11	151507	MSL3P1
ENSG00000229692	58.2803	-2.35677	0.333413	-7.0686	1.56508e-12	2.425e-11	NA	SOS1-IT1
ENSG00000008018	3425.25	2.31879	0.328061	7.06816	1.57007e-12	2.43043e-11	5689	PSMB1
ENSG00000151388	505.942	3.74625	0.530064	7.06755	1.57697e-12	2.43882e-11	81792	ADAMTS12
ENSG00000182150	320.526	-1.42182	0.20119	-7.06705	1.58262e-12	2.44526e-11	375748	ERCC6L2
ENSG00000234545	281.399	2.41127	0.341246	7.06608	1.59374e-12	2.46014e-11	257415	FAM133B
ENSG00000111669	10443.7	2.23322	0.316195	7.0628	1.6318e-12	2.51653e-11	7167	TPI1
ENSG00000211953	367.602	4.84587	0.686179	7.06211	1.63995e-12	2.52673e-11	NA	NA
ENSG00000162849	387.264	3.40106	0.481839	7.0585	1.6831e-12	2.59077e-11	55083	KIF26B
ENSG00000136444	600.604	1.34069	0.189952	7.05808	1.68818e-12	2.59617e-11	55316	RSAD1
ENSG00000179918	1016.04	1.5844	0.224505	7.05729	1.69785e-12	2.60861e-11	22928	SEPHS2
ENSG00000115446	520.402	1.11669	0.158257	7.05616	1.71162e-12	2.62719e-11	25972	UNC50
ENSG00000262194	24.5472	3.19008	0.452106	7.05604	1.71314e-12	2.62719e-11	NA	NA
ENSG00000105819	967.087	1.30549	0.185037	7.05532	1.72209e-12	2.63845e-11	9512	PMPCB
ENSG00000132661	415.489	2.14057	0.30354	7.05203	1.76328e-12	2.69904e-11	29107	NXT1
ENSG00000143653	617.641	2.47075	0.350414	7.05094	1.77718e-12	2.7178e-11	51097	SCCPDH
ENSG00000133401	862.41	-2.34647	0.332798	-7.05073	1.77981e-12	2.71929e-11	23037	PDZD2
ENSG00000196275	64.1155	2.88408	0.409064	7.05043	1.78367e-12	2.72266e-11	84163	GTF2IRD2
ENSG00000172831	2446.77	-2.09785	0.297559	-7.0502	1.78663e-12	2.72466e-11	8824	CES2
ENSG00000168890	216.94	1.54258	0.219003	7.04367	1.87248e-12	2.85293e-11	129303	TMEM150A
ENSG00000196126	3947.78	2.44045	0.346594	7.04122	1.90565e-12	2.90079e-11	3123	HLA-DRB1
ENSG00000148730	3081.86	-1.26766	0.180091	-7.03896	1.93684e-12	2.94524e-11	1979	EIF4EBP2
ENSG00000011422	875.633	2.8708	0.407851	7.03884	1.93844e-12	2.94524e-11	5329	PLAUR
ENSG00000119778	627.556	-1.63121	0.231771	-7.03804	1.94957e-12	2.95943e-11	54454	ATAD2B
ENSG00000171634	1680.98	-1.46363	0.207971	-7.03766	1.955e-12	2.96494e-11	2186	BPTF
ENSG00000163161	814.739	1.24146	0.176414	7.03721	1.96132e-12	2.97177e-11	2071	ERCC3
ENSG00000117152	221.177	3.31545	0.471151	7.03693	1.96527e-12	2.97502e-11	5999	RGS4
ENSG00000169740	283.467	1.7627	0.250507	7.03654	1.97077e-12	2.98061e-11	7580	ZNF32
ENSG00000269343	249.091	-1.43261	0.203607	-7.03617	1.97597e-12	2.98573e-11	100293516	ZNF587B
ENSG00000186951	664.999	-1.40049	0.19905	-7.03588	1.98004e-12	2.98708e-11	5465	PPARA
ENSG00000100221	1184.93	1.12265	0.159562	7.03585	1.9805e-12	2.98708e-11	9929	JOSD1
ENSG00000133048	937.395	3.48897	0.496009	7.03409	2.00567e-12	3.02228e-11	1116	CHI3L1
ENSG00000150756	202.644	1.67628	0.238314	7.0339	2.00846e-12	3.02371e-11	134145	ATPSCKMT
ENSG00000166415	509.764	4.17297	0.593354	7.03286	2.02345e-12	3.04072e-11	256764	WDR72
ENSG00000144034	367.78	1.74647	0.248494	7.02823	2.09173e-12	3.14046e-11	51002	TPRKB
ENSG00000138755	555.58	3.92818	0.558944	7.02785	2.09737e-12	3.14606e-11	4283	CXCL9
ENSG00000171202	298.267	1.85096	0.263383	7.02763	2.10069e-12	3.14817e-11	84233	TMEM126A
ENSG00000060749	1253.54	-1.74007	0.247626	-7.02701	2.11001e-12	3.15925e-11	79832	QSER1
ENSG00000137210	600.513	1.94871	0.277415	7.02451	2.14815e-12	3.21344e-11	81853	TMEM14B
ENSG00000272325	534.49	-1.47418	0.209913	-7.02283	2.17422e-12	3.24948e-11	11165	NUDT3
ENSG00000166689	812.332	-2.5662	0.365595	-7.01925	2.23058e-12	3.33069e-11	144100	PLEKHA7
ENSG00000196981	110.84	1.64899	0.23501	7.01667	2.27221e-12	3.38978e-11	54554	WDR5B
ENSG00000196476	144.849	2.05218	0.292554	7.01471	2.30418e-12	3.43436e-11	140680	C20orf96
ENSG00000079482	314.23	-2.01297	0.287002	-7.01378	2.31965e-12	3.45429e-11	4983	OPHN1
ENSG00000172301	689.569	2.47861	0.353555	7.01054	2.37404e-12	3.53208e-11	55352	COPRS
ENSG00000114315	1409.8	-1.32073	0.188434	-7.009	2.40033e-12	3.56797e-11	3280	HES1
ENSG00000100911	2459.87	2.26078	0.32263	7.00734	2.42897e-12	3.60729e-11	5721	PSME2
ENSG00000112306	15501.1	2.1925	0.312978	7.00529	2.46476e-12	3.65714e-11	6206	RPS12
ENSG00000165637	1942.59	1.66939	0.238441	7.00128	2.5363e-12	3.75989e-11	7417	VDAC2
ENSG00000231074	589.368	-1.35182	0.193103	-7.00054	2.54969e-12	3.77634e-11	414777	HCG18
ENSG00000226564	47.7578	3.90679	0.558317	6.99745	2.60658e-12	3.85713e-11	NA	FTH1P20
ENSG00000215067	83.9236	-1.55375	0.222082	-6.99632	2.62781e-12	3.88504e-11	100506713	ALOX12-AS1
ENSG00000215244	34.3349	-3.02001	0.431687	-6.99583	2.637e-12	3.89514e-11	399715	LINC02649
ENSG00000123545	320.333	1.99566	0.285401	6.99246	2.70103e-12	3.98614e-11	29078	NDUFAF4
ENSG00000113712	2035.95	-1.70052	0.243244	-6.99103	2.72881e-12	4.02352e-11	1452	CSNK1A1
ENSG00000048405	461.273	-1.08222	0.154807	-6.99078	2.73365e-12	4.02706e-11	168850	ZNF800
ENSG00000233476	107.413	2.54093	0.3635	6.99018	2.74526e-12	4.04054e-11	NA	EEF1A1P6
ENSG00000223704	54.9442	-3.69059	0.528215	-6.9869	2.81018e-12	4.13239e-11	NA	LINC01422
ENSG00000107984	79.3684	3.85045	0.551233	6.98516	2.84536e-12	4.18039e-11	22943	DKK1
ENSG00000133106	437.242	2.49121	0.356709	6.98387	2.87148e-12	4.215e-11	94240	EPSTI1
ENSG00000253293	56.3783	4.80304	0.687861	6.98258	2.89811e-12	4.25031e-11	3206	HOXA10
ENSG00000165272	17088.5	-3.65585	0.523618	-6.98191	2.91186e-12	4.26666e-11	360	AQP3
ENSG00000242687	55.8446	-1.62013	0.232123	-6.97959	2.96039e-12	4.33006e-11	NA	NA
ENSG00000186470	684.303	1.81438	0.259953	6.97965	2.95907e-12	4.33006e-11	11118	BTN3A2
ENSG00000151881	241.383	1.83516	0.263085	6.97554	3.04689e-12	4.45263e-11	64417	TMEM267
ENSG00000204287	8826.84	2.39878	0.344034	6.97251	3.11343e-12	4.54582e-11	3122	HLA-DRA
ENSG00000118898	19084.7	-3.29518	0.472625	-6.97208	3.12299e-12	4.55574e-11	5493	PPL
ENSG00000120948	2692.71	1.03681	0.148739	6.97061	3.15565e-12	4.59931e-11	23435	TARDBP
ENSG00000138069	2590.2	1.00617	0.14441	6.96747	3.2268e-12	4.69885e-11	5861	RAB1A
ENSG00000133398	577.881	1.31541	0.18883	6.96607	3.25923e-12	4.74187e-11	84246	MED10
ENSG00000165512	296.075	1.59552	0.229051	6.96576	3.26633e-12	4.74801e-11	7570	ZNF22
ENSG00000170035	1019.76	1.77794	0.255313	6.96376	3.3131e-12	4.81174e-11	10477	UBE2E3
ENSG00000111837	69.0468	-2.98227	0.42827	-6.96354	3.31826e-12	4.81499e-11	4117	MAK
ENSG00000088766	916.731	1.77271	0.254617	6.96224	3.34898e-12	4.85528e-11	54675	CRLS1
ENSG00000164715	960.354	-1.80131	0.258748	-6.96165	3.36303e-12	4.86708e-11	22853	LMTK2
ENSG00000183337	677.012	-1.49266	0.21441	-6.96172	3.36148e-12	4.86708e-11	54880	BCOR
ENSG00000159314	1612.55	-2.08954	0.300158	-6.96146	3.36767e-12	4.8695e-11	201176	ARHGAP27
ENSG00000078747	1863.73	-1.28433	0.184608	-6.95708	3.47401e-12	5.01887e-11	83737	ITCH
ENSG00000177096	291.31	1.62554	0.233808	6.95246	3.58966e-12	5.18139e-11	150368	PHETA2
ENSG00000270108	33.5237	-2.38095	0.342497	-6.95174	3.6081e-12	5.20344e-11	NA
ENSG00000188186	1484.41	2.89646	0.416762	6.94992	3.65497e-12	5.26642e-11	389541	LAMTOR4
ENSG00000151790	119.023	4.53274	0.652212	6.94979	3.65842e-12	5.26678e-11	6999	TDO2
ENSG00000116906	936.783	1.25847	0.181122	6.94822	3.69931e-12	5.32099e-11	8443	GNPAT
ENSG00000196865	502.739	-1.67604	0.241224	-6.94806	3.70332e-12	5.32211e-11	374354	NHLRC2
ENSG00000106261	1985.24	-1.23622	0.177934	-6.94761	3.71516e-12	5.33446e-11	7586	ZKSCAN1
ENSG00000264281	62.1808	3.68883	0.530961	6.94747	3.71897e-12	5.33528e-11	NA
ENSG00000166828	287.178	-3.78541	0.544918	-6.94676	3.73763e-12	5.35738e-11	6340	SCNN1G
ENSG00000198625	1494.95	-1.39779	0.201291	-6.9441	3.80882e-12	5.44993e-11	4194	MDM4
ENSG00000141570	103.011	2.37873	0.342554	6.94412	3.80825e-12	5.44993e-11	57332	CBX8
ENSG00000144648	41.7497	-2.37119	0.341792	-6.93754	3.98995e-12	5.69918e-11	1238	ACKR2
ENSG00000198265	1109.03	-1.36106	0.196186	-6.9376	3.98805e-12	5.69918e-11	9931	HELZ
ENSG00000165533	303.91	1.38267	0.199368	6.93527	4.05447e-12	5.78632e-11	123016	TTC8
ENSG00000068697	5435.28	1.1399	0.164447	6.93175	4.15657e-12	5.92689e-11	9741	LAPTM4A
ENSG00000078237	170.654	1.61731	0.233328	6.93152	4.16345e-12	5.93157e-11	57103	TIGAR
ENSG00000101391	530.954	1.29645	0.187047	6.93114	4.17471e-12	5.94246e-11	51654	CDK5RAP1
ENSG00000177191	168.102	-2.65017	0.382494	-6.92866	4.24833e-12	6.03681e-11	374907	B3GNT8
ENSG00000155034	159.992	-2.46272	0.355436	-6.92872	4.24667e-12	6.03681e-11	80028	FBXL18
ENSG00000128272	7248.02	1.69475	0.244606	6.92849	4.25342e-12	6.03882e-11	468	ATF4
ENSG00000134551	80.2046	-5.77714	0.833907	-6.92779	4.27452e-12	6.06356e-11	5555	PRH2
ENSG00000243452	216.812	2.16299	0.312278	6.92649	4.31421e-12	6.11459e-11	NA	NA
ENSG00000175193	1061.61	1.87588	0.270906	6.92448	4.37568e-12	6.19637e-11	55486	PARL
ENSG00000197620	173.035	1.56832	0.226588	6.92145	4.47032e-12	6.32495e-11	91966	EOLA1
ENSG00000188060	34.1903	2.82268	0.407989	6.91853	4.56351e-12	6.45125e-11	115273	RAB42
ENSG00000220842	36.8682	5.14347	0.743817	6.91496	4.67986e-12	6.61005e-11	NA	RPL21P16
ENSG00000167077	97.6714	3.69842	0.534908	6.91412	4.70774e-12	6.64372e-11	150365	MEI1
ENSG00000085662	1372.53	2.60927	0.37753	6.91142	4.79833e-12	6.76577e-11	231	AKR1B1
ENSG00000155959	734.845	1.4429	0.208796	6.91058	4.82672e-12	6.79998e-11	7411	VBP1
ENSG00000273151	182.569	-2.98685	0.432237	-6.91021	4.83951e-12	6.81216e-11	NA
ENSG00000125813	70.2875	-5.65877	0.818916	-6.91007	4.84418e-12	6.8129e-11	5075	PAX1
ENSG00000105967	79.5312	3.39111	0.49077	6.90977	4.85427e-12	6.82127e-11	22797	TFEC
ENSG00000173698	75.3056	-3.05863	0.442675	-6.90942	4.86631e-12	6.83235e-11	10149	ADGRG2
ENSG00000178038	2211.77	-2.12923	0.308264	-6.90717	4.94427e-12	6.93588e-11	259173	ALS2CL
ENSG00000198860	520.104	1.4518	0.210353	6.90174	5.13688e-12	7.19994e-11	116461	TSEN15
ENSG00000154451	388.392	3.39557	0.492047	6.9009	5.16727e-12	7.23637e-11	115362	GBP5
ENSG00000197696	249.099	3.19951	0.463739	6.89938	5.223e-12	7.3082e-11	4828	NMB
ENSG00000181610	626.621	1.90923	0.276802	6.89745	5.29433e-12	7.40172e-11	51649	MRPS23
ENSG00000188825	117.338	-1.94135	0.281535	-6.89561	5.36349e-12	7.49203e-11	NA	LINC00910
ENSG00000156374	168.063	1.52563	0.221296	6.89406	5.42208e-12	7.56746e-11	84108	PCGF6
ENSG00000107957	4246.55	-1.50599	0.218453	-6.89388	5.42922e-12	7.571e-11	9644	SH3PXD2A
ENSG00000114125	1288.64	1.68767	0.244832	6.89318	5.4558e-12	7.5952e-11	9616	RNF7
ENSG00000230979	22.5349	4.46261	0.647394	6.8932	5.45519e-12	7.5952e-11	NA
ENSG00000197956	20055.3	2.7874	0.404396	6.89274	5.47281e-12	7.61244e-11	6277	S100A6
ENSG00000160563	248.504	1.76181	0.255683	6.8906	5.55584e-12	7.71488e-11	9442	MED27
ENSG00000213401	107.045	8.51838	1.23621	6.89069	5.55206e-12	7.71488e-11	4111	MAGEA12
ENSG00000059915	455.553	4.40078	0.639105	6.88586	5.74411e-12	7.96959e-11	5662	PSD
ENSG00000196535	1299.26	-2.29387	0.333159	-6.88523	5.76939e-12	7.99793e-11	399687	MYO18A
ENSG00000260708	68.6136	2.17154	0.31541	6.88481	5.78651e-12	8.0149e-11	NA	TBC1D22A-DT
ENSG00000185339	307.895	2.27283	0.330173	6.88374	5.82993e-12	8.06824e-11	6948	TCN2
ENSG00000143226	610.837	2.90359	0.421814	6.88359	5.83615e-12	8.07007e-11	2212	FCGR2A
ENSG00000006432	654.378	-2.36023	0.342896	-6.8832	5.85215e-12	8.07185e-11	4293	MAP3K9
ENSG00000156463	1157.71	-2.29892	0.333989	-6.88321	5.85171e-12	8.07185e-11	153769	SH3RF2
ENSG00000205084	113.996	2.09665	0.304595	6.88342	5.84339e-12	8.07185e-11	79583	TMEM231
ENSG00000215039	319.343	2.1598	0.313821	6.88225	5.89126e-12	8.11294e-11	678655	CD27-AS1
ENSG00000229320	112.348	2.7457	0.398955	6.88224	5.8918e-12	8.11294e-11	NA	KRT8P12
ENSG00000147400	946.098	1.89045	0.27472	6.88138	5.9277e-12	8.15554e-11	1069	CETN2
ENSG00000077235	2053.84	-1.47753	0.214755	-6.88009	5.98135e-12	8.22248e-11	2975	GTF3C1
ENSG00000232527	77.2658	2.65043	0.385256	6.87965	6.00014e-12	8.24143e-11	100996732	LINC02802
ENSG00000123685	77.9477	2.81716	0.409502	6.87948	6.00726e-12	8.24433e-11	55509	BATF3
ENSG00000147669	886.771	1.9599	0.284909	6.87903	6.02608e-12	8.26326e-11	5440	POLR2K
ENSG00000140365	830.869	2.03705	0.296356	6.87365	6.25802e-12	8.57417e-11	54939	COMMD4
ENSG00000173898	1613.99	-2.54556	0.370463	-6.8713	6.36184e-12	8.70915e-11	6712	SPTBN2
ENSG00000272003	48.9535	2.33507	0.339875	6.87039	6.40276e-12	8.75789e-11	NA	NA
ENSG00000213741	8952.49	2.44894	0.356648	6.86656	6.57677e-12	8.98843e-11	6235	RPS29
ENSG00000172728	136.803	-1.22184	0.177944	-6.86644	6.58257e-12	8.9889e-11	84750	FUT10
ENSG00000173065	586.763	-1.23868	0.180427	-6.86525	6.63743e-12	9.05629e-11	55731	FAM222B
ENSG00000112851	1685.76	-1.19695	0.174399	-6.86331	6.72836e-12	9.17275e-11	55914	ERBIN
ENSG00000137876	1564.93	1.8293	0.26664	6.86057	6.85869e-12	9.34269e-11	51187	RSL24D1
ENSG00000125538	669.934	4.11447	0.599871	6.85892	6.9385e-12	9.44359e-11	3553	IL1B
ENSG00000127124	390.308	-2.13102	0.31079	-6.85678	7.04322e-12	9.57819e-11	59269	HIVEP3
ENSG00000186806	2036.29	-3.4505	0.503266	-6.85621	7.0712e-12	9.60831e-11	147645	VSIG10L
ENSG00000136243	401.362	1.39319	0.203213	6.85581	7.09109e-12	9.62738e-11	11097	NUP42
ENSG00000135845	434.863	1.18271	0.172585	6.85292	7.23571e-12	9.81563e-11	5279	PIGC
ENSG00000211950	225.911	4.69988	0.686287	6.84826	7.47512e-12	1.01321e-10	NA	IGHV1-24
ENSG00000049618	1488.8	-1.20659	0.176198	-6.84791	7.49382e-12	1.01385e-10	57492	ARID1B
ENSG00000115289	232.801	1.45539	0.212527	6.84804	7.4869e-12	1.01385e-10	84759	PCGF1
ENSG00000084453	50.706	6.21345	0.907362	6.84782	7.49835e-12	1.01385e-10	6579	SLCO1A2
ENSG00000102032	173.005	3.42804	0.500661	6.84703	7.53989e-12	1.01863e-10	5973	RENBP
ENSG00000130402	6939.27	-1.43429	0.209497	-6.84636	7.57516e-12	1.02255e-10	81	ACTN4
ENSG00000196154	2255.7	2.77701	0.405733	6.84443	7.67789e-12	1.03557e-10	6275	S100A4
ENSG00000148572	461.395	2.07849	0.303794	6.84177	7.82215e-12	1.05417e-10	29982	NRBF2
ENSG00000165689	645.459	1.75314	0.256362	6.83853	8.00101e-12	1.07739e-10	10807	ENTR1
ENSG00000124635	165.155	-2.69184	0.393808	-6.83541	8.17704e-12	1.10019e-10	8970	H2BC11
ENSG00000213139	52.9839	2.40327	0.351627	6.8347	8.21752e-12	1.10383e-10	1427	CRYGS
ENSG00000105205	69.227	7.62761	1.11601	6.83473	8.2158e-12	1.10383e-10	1178	CLC
ENSG00000125107	4078.72	-1.21481	0.177749	-6.83437	8.23641e-12	1.10547e-10	23019	CNOT1
ENSG00000168062	105.634	4.08384	0.597639	6.83329	8.29893e-12	1.11295e-10	116071	BATF2
ENSG00000255302	1644.89	1.9525	0.285761	6.83264	8.33662e-12	1.11709e-10	23741	EID1
ENSG00000183793	60.8408	4.1789	0.611695	6.83168	8.39244e-12	1.12366e-10	100288332	NPIPA5
ENSG00000211660	333.326	4.56368	0.668134	6.83049	8.46251e-12	1.13212e-10	NA	IGLV2-23
ENSG00000148399	462.919	1.5302	0.22409	6.82853	8.57906e-12	1.14678e-10	92715	DPH7
ENSG00000145649	139.085	3.82461	0.560132	6.82805	8.60749e-12	1.14965e-10	3001	GZMA
ENSG00000183657	65.7267	-3.44558	0.504687	-6.82717	8.66073e-12	1.15395e-10	NA	NA
ENSG00000174197	854.9	-1.30442	0.191061	-6.82722	8.65758e-12	1.15395e-10	23269	MGA
ENSG00000128262	27.0413	4.22071	0.618206	6.82735	8.64986e-12	1.15395e-10	29774	POM121L9P
ENSG00000129317	175.957	-1.68332	0.246568	-6.82698	8.67197e-12	1.15451e-10	83448	PUS7L
ENSG00000169021	1361.04	1.92772	0.282426	6.82558	8.75738e-12	1.16494e-10	7386	UQCRFS1
ENSG00000141504	714.423	1.80782	0.264893	6.82471	8.81037e-12	1.17104e-10	112483	SAT2
ENSG00000158473	38.9738	3.26394	0.478291	6.82418	8.84302e-12	1.17443e-10	912	CD1D
ENSG00000151135	716.841	1.62692	0.238466	6.82244	8.95094e-12	1.1878e-10	90488	TMEM263
ENSG00000198612	836.259	1.23726	0.181373	6.82167	8.99862e-12	1.19317e-10	10920	COPS8
ENSG00000219023	21.4208	4.76298	0.69867	6.81721	9.28271e-12	1.22985e-10	NA
ENSG00000079435	131.55	-2.4141	0.354155	-6.81651	9.3279e-12	1.23484e-10	3991	LIPE
ENSG00000254682	48.2171	2.7645	0.405628	6.81536	9.40269e-12	1.24374e-10	NA
ENSG00000232383	48.2664	7.36954	1.0815	6.81418	9.48054e-12	1.25303e-10	NA
ENSG00000250295	86.0553	-3.5662	0.523373	-6.81387	9.50097e-12	1.25472e-10	101926926	RDH10-AS1
ENSG00000139974	176.4	1.71634	0.251914	6.81317	9.54685e-12	1.25977e-10	145389	SLC38A6
ENSG00000225190	908.405	-1.6663	0.244647	-6.81106	9.6882e-12	1.2774e-10	9842	PLEKHM1
ENSG00000119711	391.664	-1.20734	0.177367	-6.80702	9.96381e-12	1.31269e-10	4329	ALDH6A1
ENSG00000100596	1647.3	-1.22995	0.180697	-6.80668	9.9875e-12	1.3137e-10	9517	SPTLC2
ENSG00000173391	117.028	4.02978	0.592023	6.80679	9.98031e-12	1.3137e-10	4973	OLR1
ENSG00000164080	766.984	-1.85114	0.272012	-6.80539	1.00779e-11	1.32454e-10	23132	RAD54L2
ENSG00000215784	31.9057	3.72619	0.548052	6.79896	1.05376e-11	1.38385e-10	728833	FAM72D
ENSG00000166278	174.458	2.92505	0.430493	6.79466	1.0857e-11	1.42466e-10	717	C2
ENSG00000211892	11931.2	6.12894	0.90225	6.79294	1.09868e-11	1.44054e-10	NA	IGHG4
ENSG00000182149	2195.16	1.10777	0.163126	6.7909	1.11437e-11	1.45995e-10	9798	IST1
ENSG00000134444	1382.9	-1.46937	0.216397	-6.79017	1.11999e-11	1.46615e-10	57614	RELCH
ENSG00000240522	43.4929	-4.21144	0.620563	-6.78647	1.14908e-11	1.50303e-10	NA	RPL7AP10
ENSG00000240065	729.926	2.67939	0.394822	6.78633	1.15022e-11	1.50333e-10	5698	PSMB9
ENSG00000271870	61.5845	2.38757	0.351831	6.78614	1.15177e-11	1.50415e-10	NA	NA
ENSG00000128708	825.777	1.44216	0.212532	6.78561	1.15596e-11	1.50843e-10	8520	HAT1
ENSG00000087086	43103.4	2.79732	0.41228	6.78498	1.16102e-11	1.51383e-10	2512	FTL
ENSG00000223749	60.8764	4.73706	0.698214	6.78454	1.16454e-11	1.51722e-10	NA	MIR503HG
ENSG00000112902	575.507	-1.84449	0.27192	-6.78321	1.17536e-11	1.5289e-10	9037	SEMA5A
ENSG00000104723	708.234	2.38245	0.351223	6.78328	1.17475e-11	1.5289e-10	7991	TUSC3
ENSG00000163040	109.219	2.90786	0.428706	6.78288	1.17803e-11	1.53116e-10	90557	CCDC74A
ENSG00000145685	713.955	1.38201	0.203787	6.78164	1.18819e-11	1.54315e-10	10184	LHFPL2
ENSG00000102316	2441.55	2.06501	0.304524	6.7811	1.19267e-11	1.54774e-10	10916	MAGED2
ENSG00000133063	104.8	5.73763	0.84625	6.78006	1.20123e-11	1.55762e-10	1118	CHIT1
ENSG00000197892	673.102	-2.05387	0.302974	-6.77904	1.20976e-11	1.56744e-10	23303	KIF13B
ENSG00000265194	49.2355	-3.61037	0.532597	-6.77879	1.21183e-11	1.56889e-10	NA
ENSG00000111653	467.202	1.4401	0.212461	6.77817	1.21704e-11	1.5744e-10	51147	ING4
ENSG00000065911	934.841	1.67634	0.247582	6.77085	1.28027e-11	1.6549e-10	10797	MTHFD2
ENSG00000185088	1152.65	2.03507	0.300622	6.76955	1.29185e-11	1.66855e-10	51065	RPS27L
ENSG00000095059	632.872	1.40687	0.20784	6.76903	1.29649e-11	1.67323e-10	1725	DHPS
ENSG00000178385	81.1879	-2.2531	0.33294	-6.7673	1.31212e-11	1.69208e-10	389072	PLEKHM3
ENSG00000135617	273.179	2.11149	0.31207	6.76608	1.32316e-11	1.70498e-10	84279	PRADC1
ENSG00000167470	2808.64	-1.65024	0.24391	-6.7658	1.32575e-11	1.70698e-10	90007	MIDN
ENSG00000198930	84.2501	8.17302	1.20814	6.76495	1.33358e-11	1.71572e-10	158511	CSAG1
ENSG00000132530	1425.46	2.69945	0.399171	6.76266	1.35485e-11	1.74173e-10	54739	XAF1
ENSG00000205730	975.515	-2.06403	0.305226	-6.76229	1.35832e-11	1.74482e-10	162073	ITPRIPL2
ENSG00000101463	57.2977	3.99086	0.590289	6.76086	1.37179e-11	1.76075e-10	79953	SYNDIG1
ENSG00000141378	433.855	2.14118	0.316815	6.75846	1.39465e-11	1.7887e-10	51651	PTRH2
ENSG00000152223	923.814	-1.59222	0.235644	-6.75689	1.40989e-11	1.80684e-10	57724	EPG5
ENSG00000164919	3298.84	1.94565	0.288029	6.75505	1.42787e-11	1.82846e-10	1345	COX6C
ENSG00000152076	26.7935	4.09147	0.606055	6.75099	1.46836e-11	1.87884e-10	91409	CCDC74B
ENSG00000187778	796.559	1.75298	0.259671	6.75077	1.47061e-11	1.88026e-10	10445	MCRS1
ENSG00000058085	4293.86	3.21546	0.476369	6.74993	1.47913e-11	1.88968e-10	3918	LAMC2
ENSG00000260244	335.027	2.52818	0.37459	6.74919	1.48673e-11	1.89791e-10	NA
ENSG00000186297	73.9081	7.21903	1.0697	6.74867	1.49207e-11	1.90325e-10	2558	GABRA5
ENSG00000257433	51.3913	-2.19932	0.325944	-6.74755	1.5036e-11	1.91648e-10	105369748	RPAP3-DT
ENSG00000157103	172.287	-3.26074	0.483411	-6.74528	1.5273e-11	1.94518e-10	6529	SLC6A1
ENSG00000272078	59.5457	-2.40947	0.357335	-6.7429	1.55252e-11	1.97576e-10	NA
ENSG00000169905	1769.13	-1.48254	0.219872	-6.74275	1.55415e-11	1.97631e-10	163590	TOR1AIP2
ENSG00000116678	754.075	-2.07835	0.308255	-6.74231	1.55891e-11	1.98084e-10	3953	LEPR
ENSG00000211598	1961.09	4.2522	0.630735	6.74166	1.5659e-11	1.98819e-10	NA	IGKV4-1
ENSG00000116288	2496.51	1.5864	0.235392	6.7394	1.59039e-11	2.01773e-10	11315	PARK7
ENSG00000138085	1524.4	1.67521	0.248608	6.73837	1.60175e-11	2.03058e-10	51374	ATRAID
ENSG00000197744	26.6803	2.99536	0.444562	6.73778	1.60823e-11	2.03721e-10	NA	PTMAP2
ENSG00000110492	986.667	2.02792	0.300991	6.73747	1.61165e-11	2.03997e-10	4192	MDK
ENSG00000131503	129.73	-1.90649	0.283023	-6.73619	1.62592e-11	2.05645e-10	54882	ANKHD1
ENSG00000108384	231.38	1.54238	0.229042	6.73408	1.64969e-11	2.08491e-10	5889	RAD51C
ENSG00000075142	832.392	1.53596	0.228095	6.73385	1.65231e-11	2.08663e-10	6717	SRI
ENSG00000172322	54.8761	3.85644	0.572829	6.73228	1.67029e-11	2.10771e-10	160364	CLEC12A
ENSG00000168542	51405.2	3.29999	0.490217	6.7317	1.67687e-11	2.1144e-10	1281	COL3A1
ENSG00000158517	76.3426	3.73471	0.554958	6.72972	1.69985e-11	2.14174e-10	653361	NCF1
ENSG00000173511	961.05	1.62295	0.241379	6.72363	1.77257e-11	2.23165e-10	7423	VEGFB
ENSG00000037042	397.576	1.47394	0.219345	6.71972	1.82078e-11	2.29059e-10	27175	TUBG2
ENSG00000251039	46.9299	7.06332	1.05144	6.71773	1.84576e-11	2.32024e-10	NA	IGKV2D-40
ENSG00000101182	3081.21	1.70445	0.253876	6.7137	1.89746e-11	2.38341e-10	5688	PSMA7
ENSG00000128245	2187.02	1.19724	0.178407	6.71073	1.93648e-11	2.43057e-10	7533	YWHAH
ENSG00000170558	113.293	3.36414	0.501328	6.71044	1.94033e-11	2.43355e-10	1000	CDH2
ENSG00000249395	112.044	5.59688	0.834093	6.71013	1.9445e-11	2.43692e-10	101805492	CASC9
ENSG00000170270	156.343	1.8119	0.27008	6.70877	1.96276e-11	2.45793e-10	84520	GON7
ENSG00000152049	318.642	2.93262	0.437248	6.70701	1.98656e-11	2.48585e-10	23704	KCNE4
ENSG00000187764	917.437	-1.59443	0.237802	-6.70486	2.01605e-11	2.52083e-10	10507	SEMA4D
ENSG00000123388	26.275	6.49299	0.968477	6.70433	2.02339e-11	2.52809e-10	3227	HOXC11
ENSG00000187116	75.6912	4.41226	0.658328	6.70222	2.05275e-11	2.56282e-10	353514	LILRA5
ENSG00000189060	6621.98	-1.91175	0.285264	-6.70167	2.06045e-11	2.56928e-10	3005	H1-0
ENSG00000135211	218.028	1.48038	0.220898	6.70163	2.06105e-11	2.56928e-10	85025	TMEM60
ENSG00000135476	650.262	-2.29178	0.342066	-6.69982	2.08682e-11	2.59945e-10	9700	ESPL1
ENSG00000077152	293.05	2.69345	0.402156	6.69752	2.11992e-11	2.63868e-10	29089	UBE2T
ENSG00000075539	1078.37	-1.08334	0.161783	-6.69623	2.13869e-11	2.66002e-10	285527	FRYL
ENSG00000124243	138.075	2.73417	0.40836	6.69548	2.14965e-11	2.67163e-10	55653	BCAS4
ENSG00000171067	544.983	1.37687	0.205651	6.69516	2.1543e-11	2.67539e-10	53838	C11orf24
ENSG00000170369	22.4957	6.27091	0.936704	6.69466	2.16172e-11	2.68259e-10	1470	CST2
ENSG00000139697	1143.53	-1.40381	0.209715	-6.6939	2.17307e-11	2.69464e-10	55206	SBNO1
ENSG00000123908	431.503	-1.68807	0.252202	-6.69331	2.18175e-11	2.70337e-10	27161	AGO2
ENSG00000204147	45.9979	2.26646	0.338636	6.6929	2.18796e-11	2.70902e-10	653308	ASAH2B
ENSG00000088827	257.597	2.74858	0.410742	6.69174	2.20537e-11	2.72852e-10	6614	SIGLEC1
ENSG00000123364	32.7866	5.52345	0.825832	6.68835	2.25703e-11	2.79034e-10	3229	HOXC13
ENSG00000234883	51.0952	3.03162	0.453402	6.68639	2.28741e-11	2.82577e-10	114614	MIR155HG
ENSG00000139233	200.14	1.67421	0.250558	6.68194	2.35799e-11	2.91079e-10	84298	LLPH
ENSG00000125445	813.165	1.33507	0.199873	6.67957	2.3964e-11	2.95598e-10	51081	MRPS7
ENSG00000172586	509.786	1.69895	0.254356	6.67941	2.39909e-11	2.95708e-10	118487	CHCHD1
ENSG00000211933	96.9673	4.92523	0.737449	6.67874	2.41007e-11	2.96839e-10	NA	IGHV6-1
ENSG00000149948	274.589	4.66401	0.698471	6.67746	2.43123e-11	2.99221e-10	8091	HMGA2
ENSG00000115760	2053.16	-1.57139	0.235374	-6.67614	2.45319e-11	3.01699e-10	57448	BIRC6
ENSG00000175040	347.859	3.2303	0.48389	6.67569	2.46064e-11	3.02389e-10	9435	CHST2
ENSG00000238273	39.4959	-2.89962	0.43439	-6.67516	2.46968e-11	3.03272e-10	NA
ENSG00000167232	461.684	-2.1521	0.322489	-6.67341	2.49922e-11	3.06672e-10	7644	ZNF91
ENSG00000265142	50.9114	-3.42842	0.513859	-6.67191	2.52503e-11	3.09608e-10	102723167	MIR133A1HG
ENSG00000124693	420.452	-6.7362	1.00977	-6.67103	2.54019e-11	3.11235e-10	NA	NA
ENSG00000125863	934.836	1.43071	0.214548	6.66848	2.58459e-11	3.16425e-10	8195	MKKS
ENSG00000241294	170.585	5.25734	0.788398	6.66838	2.5864e-11	3.16425e-10	NA	IGKV2-24
ENSG00000100365	206.921	2.34166	0.351239	6.66687	2.61313e-11	3.19458e-10	4689	NCF4
ENSG00000063169	342.86	-1.53039	0.22961	-6.66516	2.64377e-11	3.22964e-10	29998	BICRA
ENSG00000136933	412.03	1.59106	0.238748	6.66419	2.66122e-11	3.24854e-10	10244	RABEPK
ENSG00000203799	59.1291	3.59278	0.539287	6.6621	2.69942e-11	3.29274e-10	NA	CCDC162P
ENSG00000067208	554.208	-1.56513	0.234938	-6.66186	2.7039e-11	3.29306e-10	7813	EVI5
ENSG00000153721	895.519	-1.51635	0.227618	-6.66179	2.70512e-11	3.29306e-10	154043	CNKSR3
ENSG00000180178	79.2582	6.99525	1.05006	6.66176	2.70569e-11	3.29306e-10	NA	FAR2P1
ENSG00000268573	36.0574	-1.60448	0.240857	-6.66153	2.70987e-11	3.29571e-10	NA
ENSG00000164978	319.766	2.02759	0.304382	6.66136	2.71314e-11	3.29725e-10	318	NUDT2
ENSG00000144134	135.603	1.73381	0.260396	6.65836	2.76892e-11	3.3576e-10	11159	RABL2A
ENSG00000123349	5749.85	2.25503	0.338668	6.65853	2.76573e-11	3.3576e-10	5204	PFDN5
ENSG00000213178	39.6008	2.85694	0.429071	6.65844	2.76754e-11	3.3576e-10	NA	RPL22P1
ENSG00000229729	53.2787	-2.22539	0.33423	-6.65824	2.77133e-11	3.35805e-10	NA	NA
ENSG00000032219	771.188	-1.82928	0.274763	-6.65768	2.78177e-11	3.36821e-10	5926	ARID4A
ENSG00000161981	379.013	2.06596	0.310383	6.65617	2.8106e-11	3.40062e-10	79622	SNRNP25
ENSG00000224594	34.6363	5.1496	0.773717	6.65566	2.82026e-11	3.4098e-10	NA	RPL29P19
ENSG00000108387	165.971	2.13777	0.321209	6.65539	2.82542e-11	3.41353e-10	5414	SEPTIN4
ENSG00000116691	324.902	2.09948	0.315656	6.65118	2.90746e-11	3.51007e-10	60672	MIIP
ENSG00000108510	1734.97	-1.08502	0.163144	-6.65073	2.91648e-11	3.51837e-10	9969	MED13
ENSG00000174194	26.9708	4.52682	0.680705	6.6502	2.92691e-11	3.52837e-10	NA	NA
ENSG00000112799	68.51	3.10236	0.466724	6.64711	2.98911e-11	3.60072e-10	9450	LY86
ENSG00000172551	33.567	6.29815	0.947674	6.6459	3.01364e-11	3.62761e-10	118430	MUCL1
ENSG00000231770	66.5411	2.56743	0.386433	6.64391	3.0546e-11	3.67422e-10	NA	TMEM44-AS1
ENSG00000204642	1326	2.90579	0.43741	6.64317	3.07005e-11	3.69011e-10	3134	HLA-F
ENSG00000123066	1853.02	-1.37531	0.20708	-6.64143	3.10663e-11	3.72952e-10	23389	MED13L
ENSG00000116157	182.726	2.05833	0.309925	6.64139	3.10736e-11	3.72952e-10	2882	GPX7
ENSG00000225697	316.517	1.91863	0.288961	6.63975	3.14225e-11	3.76864e-10	65010	SLC26A6
ENSG00000171224	109.062	2.1018	0.316557	6.63956	3.14614e-11	3.77056e-10	219738	FAM241B
ENSG00000141428	235.588	1.51263	0.227913	6.6369	3.20348e-11	3.83648e-10	83608	C18orf21
ENSG00000218175	111.93	2.7556	0.415235	6.63623	3.21813e-11	3.85122e-10	NA
ENSG00000153404	147.334	3.86796	0.582925	6.63544	3.23538e-11	3.86906e-10	153478	PLEKHG4B
ENSG00000107104	1595.95	-1.8844	0.284106	-6.63275	3.29498e-11	3.93747e-10	23189	KANK1
ENSG00000266729	40.9369	-3.28177	0.494863	-6.63166	3.31925e-11	3.96359e-10	101927718	DSG1-AS1
ENSG00000188971	894.632	-1.20283	0.181382	-6.63146	3.3238e-11	3.96615e-10	NA	NA
ENSG00000147274	2534.62	1.27127	0.191856	6.62613	3.44596e-11	4.10893e-10	27316	RBMX
ENSG00000173230	3213.1	-1.29923	0.196082	-6.62593	3.45059e-11	4.11148e-10	2804	GOLGB1
ENSG00000119900	1667.58	-1.6049	0.242235	-6.62539	3.46328e-11	4.12361e-10	79627	OGFRL1
ENSG00000249007	57.0381	-3.30546	0.498964	-6.62465	3.48063e-11	4.14127e-10	NA
ENSG00000113552	548.311	1.31924	0.199153	6.62425	3.49008e-11	4.14952e-10	10007	GNPDA1
ENSG00000072415	784.202	-1.27197	0.192022	-6.62408	3.4941e-11	4.1513e-10	64398	PALS1
ENSG00000137338	104.135	2.08122	0.314275	6.62228	3.53698e-11	4.1992e-10	84547	PGBD1
ENSG00000257298	40.9964	-3.64266	0.550598	-6.61582	3.69488e-11	4.37719e-10	NA
ENSG00000059728	4536.71	-2.39083	0.361377	-6.61589	3.69325e-11	4.37719e-10	4084	MXD1
ENSG00000116337	648.123	1.70184	0.257235	6.61588	3.6936e-11	4.37719e-10	271	AMPD2
ENSG00000164039	283.761	1.56507	0.236643	6.61364	3.74981e-11	4.43907e-10	56898	BDH2
ENSG00000231062	152.662	-4.95026	0.748531	-6.6133	3.75853e-11	4.4462e-10	NA
ENSG00000235999	74.7237	2.20148	0.332933	6.6124	3.78137e-11	4.47e-10	NA	NA
ENSG00000160883	108.296	3.22968	0.488635	6.60959	3.85397e-11	4.55255e-10	3101	HK3
ENSG00000205670	253.729	1.45852	0.220697	6.60871	3.87681e-11	4.57625e-10	54065	SMIM11
ENSG00000100483	244.189	1.4506	0.219547	6.60723	3.91588e-11	4.61906e-10	79609	VCPKMT
ENSG00000232119	688.886	1.88781	0.285735	6.60686	3.92564e-11	4.62393e-10	28985	MCTS1
ENSG00000214784	18.4887	3.76906	0.570474	6.60689	3.92489e-11	4.62393e-10	NA	RPS3AP21
ENSG00000156299	1280.93	-2.44151	0.369674	-6.60449	3.98885e-11	4.69503e-10	7074	TIAM1
ENSG00000085274	336.561	1.33344	0.201954	6.60273	4.03662e-11	4.74786e-10	55892	MYNN
ENSG00000095739	131.882	3.06635	0.464425	6.60246	4.04388e-11	4.753e-10	25805	BAMBI
ENSG00000232346	32.66	4.13495	0.626316	6.60202	4.05598e-11	4.76382e-10	NA
ENSG00000196418	118.047	-1.85244	0.280616	-6.60135	4.07428e-11	4.7819e-10	7678	ZNF124
ENSG00000147996	64.2678	2.59103	0.392616	6.59939	4.12842e-11	4.83928e-10	220869	CBWD5
ENSG00000211671	301.281	5.15049	0.780452	6.59937	4.12905e-11	4.83928e-10	NA	NA
ENSG00000241244	29.2544	6.64755	1.00792	6.59528	4.24454e-11	4.9711e-10	NA	IGKV1D-16
ENSG00000130177	1035.08	1.30407	0.197757	6.59431	4.27227e-11	5.00002e-10	8881	CDC16
ENSG00000120837	682.571	1.379	0.209267	6.58967	4.40791e-11	5.15509e-10	4801	NFYB
ENSG00000143256	982.989	2.05379	0.311688	6.58927	4.42007e-11	5.16565e-10	5202	PFDN2
ENSG00000181374	113.485	3.56224	0.540691	6.58832	4.44837e-11	5.19502e-10	6357	CCL13
ENSG00000187049	235.121	1.74403	0.264729	6.58799	4.45813e-11	5.20273e-10	51259	TMEM216
ENSG00000187605	1183.51	-1.87992	0.285546	-6.58359	4.5922e-11	5.3554e-10	200424	TET3
ENSG00000095794	483.635	1.84281	0.279922	6.58328	4.60174e-11	5.36272e-10	1390	CREM
ENSG00000149636	328.465	1.36641	0.207666	6.57983	4.70988e-11	5.48486e-10	79980	DSN1
ENSG00000166523	54.1459	4.13379	0.628265	6.5797	4.71414e-11	5.48594e-10	26253	CLEC4E
ENSG00000029993	1031.58	2.53759	0.385953	6.57486	4.86985e-11	5.66313e-10	3149	HMGB3
ENSG00000164032	2563.82	1.84492	0.280611	6.57465	4.87683e-11	5.66725e-10	3015	H2AZ1
ENSG00000142973	397.499	-3.81872	0.58114	-6.57109	4.9948e-11	5.80024e-10	1580	CYP4B1
ENSG00000228252	19.5499	5.51438	0.839727	6.56687	5.13825e-11	5.96262e-10	NA	COL6A4P2
ENSG00000134153	905.44	1.56082	0.237699	6.56635	5.15642e-11	5.97948e-10	56851	EMC7
ENSG00000129562	1870.96	1.71302	0.260936	6.56491	5.20652e-11	6.03333e-10	1603	DAD1
ENSG00000203727	479.802	-3.02187	0.46049	-6.5623	5.29842e-11	6.1355e-10	389432	SAMD5
ENSG00000204257	984.699	2.44785	0.373142	6.56011	5.37679e-11	6.22188e-10	3108	HLA-DMA
ENSG00000092847	1132.92	-1.24922	0.190459	-6.55901	5.41645e-11	6.26336e-10	26523	AGO1
ENSG00000204866	156.165	4.26632	0.650777	6.55573	5.53702e-11	6.39829e-10	147920	IGFL2
ENSG00000156515	3474.62	-1.12424	0.171561	-6.55302	5.63861e-11	6.51111e-10	3098	HK1
ENSG00000183891	150.439	1.37107	0.209354	6.54905	5.79037e-11	6.68166e-10	130502	TTC32
ENSG00000203778	173.66	2.40137	0.366893	6.54515	5.94372e-11	6.85381e-10	619208	FAM229B
ENSG00000119979	304.911	1.33812	0.204459	6.54467	5.96287e-11	6.87108e-10	404636	DENND10
ENSG00000106399	510.429	2.81903	0.430784	6.54397	5.99073e-11	6.89835e-10	6119	RPA3
ENSG00000258053	24.8392	6.14499	0.939047	6.54386	5.99492e-11	6.89835e-10	NA
ENSG00000164683	272.964	2.52362	0.385681	6.54327	6.01879e-11	6.92098e-10	23462	HEY1
ENSG00000102901	662.607	1.32284	0.202203	6.54214	6.0646e-11	6.96879e-10	80152	CENPT
ENSG00000108306	188.146	-1.42825	0.218421	-6.53899	6.19352e-11	7.11196e-10	84961	FBXL20
ENSG00000149591	16552	3.41874	0.522875	6.53834	6.22063e-11	7.13811e-10	6876	TAGLN
ENSG00000184110	85.2452	2.15342	0.329401	6.53738	6.26046e-11	7.17881e-10	8663	EIF3C
ENSG00000173992	662.45	2.00241	0.306474	6.53369	6.41681e-11	7.35296e-10	9973	CCS
ENSG00000231346	45.3712	4.1653	0.637974	6.52894	6.62363e-11	7.58468e-10	NA	LINC01160
ENSG00000243517	31.3652	4.02202	0.616127	6.52791	6.6696e-11	7.632e-10	NA
ENSG00000156976	7805.36	1.42032	0.217594	6.5274	6.69224e-11	7.65259e-10	1974	EIF4A2
ENSG00000273038	55.7344	2.88958	0.442865	6.52474	6.81176e-11	7.78385e-10	NA	NA
ENSG00000120549	2397.31	-1.70083	0.260765	-6.52244	6.91732e-11	7.89899e-10	56243	KIAA1217
ENSG00000168807	1246.72	-1.36169	0.208788	-6.52189	6.94252e-11	7.92227e-10	6645	SNTB2
ENSG00000134901	134.838	1.9968	0.306216	6.5209	6.98856e-11	7.96928e-10	79070	POGLUT2
ENSG00000233593	45.2161	2.81563	0.431801	6.52066	7.00005e-11	7.97685e-10	105378853	LINC02609
ENSG00000205937	1309.97	1.46863	0.225254	6.51989	7.0361e-11	8.01238e-10	10921	RNPS1
ENSG00000119314	3774.11	-1.48945	0.228656	-6.51396	7.31967e-11	8.32955e-10	9991	PTBP3
ENSG00000211967	67.8852	4.68096	0.718824	6.51197	7.41703e-11	8.4345e-10	NA	IGHV3-53
ENSG00000226976	32.706	2.6498	0.406922	6.51183	7.42431e-11	8.43695e-10	NA	COX6A1P2
ENSG00000170965	17.7787	5.93311	0.911303	6.51058	7.48588e-11	8.50105e-10	10761	PLAC1
ENSG00000133466	406.434	2.58245	0.396765	6.50876	7.57731e-11	8.59894e-10	114904	C1QTNF6
ENSG00000188112	3183.72	-3.00733	0.462122	-6.50765	7.63359e-11	8.65683e-10	647024	C6orf132
ENSG00000145191	1404.47	1.3138	0.201934	6.50606	7.71499e-11	8.74312e-10	8893	EIF2B5
ENSG00000189144	54.1126	-2.228	0.34258	-6.50358	7.84286e-11	8.88192e-10	126231	ZNF573
ENSG00000160685	1518.59	-1.43828	0.221285	-6.49968	8.04929e-11	9.10942e-10	51043	ZBTB7B
ENSG00000180672	453.976	2.80021	0.430853	6.49922	8.07358e-11	9.13064e-10	NA	NA
ENSG00000172500	736.178	1.66414	0.256182	6.49595	8.25126e-11	9.32518e-10	9158	FIBP
ENSG00000198807	1970.21	-3.07164	0.472947	-6.49469	8.32059e-11	9.39707e-10	5083	PAX9
ENSG00000010270	451.53	1.72451	0.265567	6.49369	8.37595e-11	9.4531e-10	83930	STARD3NL
ENSG00000132849	1611.21	-1.87213	0.288326	-6.49309	8.40949e-11	9.48446e-10	10207	PATJ
ENSG00000179632	1508.6	1.78415	0.274896	6.49026	8.56859e-11	9.65728e-10	84232	MAF1
ENSG00000169118	612.705	-1.3223	0.203777	-6.48895	8.64365e-11	9.73519e-10	53944	CSNK1G1
ENSG00000264575	27.3911	2.51408	0.387536	6.48734	8.73644e-11	9.83298e-10	NA	LINC00526
ENSG00000169249	227.029	1.4959	0.230635	6.48599	8.81501e-11	9.91463e-10	8233	ZRSR2
ENSG00000160200	165.193	2.65954	0.410255	6.48264	9.01292e-11	1.01303e-09	875	CBS
ENSG00000203392	72.282	-2.2545	0.347856	-6.48113	9.10368e-11	1.02184e-09	NA
ENSG00000174837	22.9762	5.12936	0.791421	6.4812	9.09935e-11	1.02184e-09	2015	ADGRE1
ENSG00000119917	514.829	2.48701	0.383739	6.48097	9.11328e-11	1.02222e-09	3437	IFIT3
ENSG00000128335	949.231	1.65015	0.254697	6.47888	9.24084e-11	1.03582e-09	23780	APOL2
ENSG00000179933	865.843	1.76449	0.272469	6.47594	9.42257e-11	1.05547e-09	55017	C14orf119
ENSG00000234380	19.508	4.50859	0.696303	6.47505	9.47825e-11	1.06098e-09	100506385	LINC01426
ENSG00000122565	2848.07	1.93417	0.298744	6.47436	9.52171e-11	1.06512e-09	11335	CBX3
ENSG00000196935	315.926	-1.72539	0.266613	-6.47153	9.70133e-11	1.08375e-09	57522	SRGAP1
ENSG00000254521	36.9015	5.42	0.837553	6.47123	9.72074e-11	1.08517e-09	89858	SIGLEC12
ENSG00000104133	1185.71	-1.34971	0.208593	-6.47055	9.765e-11	1.08938e-09	80208	SPG11
ENSG00000073792	625.438	2.66236	0.411491	6.47004	9.79774e-11	1.09229e-09	10644	IGF2BP2
ENSG00000143553	483.781	1.31106	0.202651	6.46956	9.82896e-11	1.09503e-09	23557	SNAPIN
ENSG00000117983	8940.4	-6.34388	0.980662	-6.46898	9.86649e-11	1.09847e-09	727897	MUC5B
ENSG00000158714	178.39	2.55956	0.39568	6.46875	9.88172e-11	1.09942e-09	56833	SLAMF8
ENSG00000196139	1976.8	3.80177	0.58794	6.46626	1.00461e-10	1.11695e-09	8644	AKR1C3
ENSG00000163202	241.969	4.96171	0.768037	6.46025	1.04533e-10	1.16144e-09	84648	LCE3D
ENSG00000145428	38.1546	2.58035	0.399427	6.46012	1.04622e-10	1.16165e-09	285533	RNF175
ENSG00000211970	56.0127	4.80153	0.74332	6.45957	1.05e-10	1.16506e-09	NA	IGHV4-61
ENSG00000188786	624.392	-1.58319	0.245179	-6.45726	1.06614e-10	1.18216e-09	4520	MTF1
ENSG00000197405	340.615	2.92086	0.452386	6.45657	1.07103e-10	1.18679e-09	728	C5AR1
ENSG00000140057	23.9685	-1.75602	0.272071	-6.45428	1.08737e-10	1.20351e-09	122481	AK7
ENSG00000089006	1956.81	1.39522	0.216171	6.45425	1.08759e-10	1.20351e-09	27131	SNX5
ENSG00000130935	814.919	1.33907	0.207502	6.45329	1.09448e-10	1.21033e-09	25926	NOL11
ENSG00000175600	173.616	2.9599	0.459154	6.44643	1.14518e-10	1.26554e-09	79783	SUGCT
ENSG00000188312	185.565	-1.63379	0.253497	-6.445	1.15599e-10	1.27663e-09	401541	CENPP
ENSG00000140937	1255.01	2.77585	0.430736	6.44444	1.16029e-10	1.28053e-09	1009	CDH11
ENSG00000138688	1700.32	-1.40259	0.217665	-6.44379	1.16528e-10	1.28517e-09	84162	KIAA1109
ENSG00000220472	22.4581	3.27585	0.508443	6.44291	1.17206e-10	1.29178e-09	NA
ENSG00000164815	319.153	1.32173	0.205199	6.44121	1.18522e-10	1.30541e-09	5001	ORC5
ENSG00000251194	43.1236	-3.20778	0.498043	-6.44077	1.1887e-10	1.30836e-09	NA
ENSG00000115514	414.165	1.64353	0.255275	6.43829	1.20828e-10	1.32903e-09	10190	TXNDC9
ENSG00000182463	667.784	-2.19923	0.341673	-6.43665	1.22143e-10	1.34259e-09	128553	TSHZ2
ENSG00000224397	89.0553	3.6985	0.574626	6.43636	1.22371e-10	1.3442e-09	100506115	PELATON
ENSG00000181555	1513.18	-1.36274	0.211744	-6.43577	1.22847e-10	1.34853e-09	29072	SETD2
ENSG00000187097	420.212	-1.67863	0.260872	-6.43469	1.23727e-10	1.35728e-09	957	ENTPD5
ENSG00000145911	295.173	-1.98376	0.30836	-6.43325	1.24907e-10	1.36932e-09	23138	N4BP3
ENSG00000083223	1204.04	-1.63543	0.254256	-6.43222	1.25755e-10	1.3777e-09	79670	TUT7
ENSG00000206503	15999.7	2.29137	0.356257	6.43179	1.26108e-10	1.38064e-09	3105	HLA-A
ENSG00000244716	39.837	2.63176	0.409326	6.4295	1.28028e-10	1.40073e-09	NA
ENSG00000142227	965.537	2.4589	0.382553	6.42762	1.29616e-10	1.41716e-09	2014	EMP3
ENSG00000154813	403.533	1.52352	0.237082	6.42611	1.30908e-10	1.42939e-09	285381	DPH3
ENSG00000156127	103.399	3.38594	0.5269	6.42617	1.30862e-10	1.42939e-09	10538	BATF
ENSG00000138821	299.587	1.86936	0.291062	6.42255	1.34007e-10	1.46226e-09	64116	SLC39A8
ENSG00000185275	2698.49	-2.82958	0.44058	-6.4224	1.34139e-10	1.46271e-09	NA	CD24P4
ENSG00000253683	23.5846	2.99966	0.467069	6.4223	1.34226e-10	1.46271e-09	NA
ENSG00000171700	213.47	1.91286	0.297981	6.41942	1.36793e-10	1.48969e-09	10287	RGS19
ENSG00000211669	255.126	3.89941	0.607597	6.41775	1.38301e-10	1.50513e-09	NA	IGLV3-10
ENSG00000176771	223.043	-2.5565	0.398567	-6.41424	1.41531e-10	1.53925e-09	344148	NCKAP5
ENSG00000173221	473.425	2.27389	0.35454	6.41362	1.42103e-10	1.54445e-09	2745	GLRX
ENSG00000157500	1043.66	-1.24691	0.194436	-6.41292	1.42757e-10	1.55054e-09	26060	APPL1
ENSG00000185222	1012.99	1.94258	0.30296	6.41199	1.43628e-10	1.55897e-09	51186	TCEAL9
ENSG00000167244	1717.96	-2.64342	0.412288	-6.41158	1.44015e-10	1.56215e-09	3481	IGF2
ENSG00000158195	3694.46	-1.01256	0.158031	-6.40735	1.48075e-10	1.60512e-09	10163	WASF2
ENSG00000119977	654.422	1.10764	0.172899	6.40628	1.49116e-10	1.61534e-09	26123	TCTN3
ENSG00000108651	878.341	1.29001	0.201394	6.40542	1.49959e-10	1.62341e-09	55813	UTP6
ENSG00000197386	1405.94	-1.26283	0.197198	-6.40386	1.51499e-10	1.639e-09	3064	HTT
ENSG00000158711	1736.96	-1.49472	0.233474	-6.4021	1.53255e-10	1.65691e-09	2005	ELK4
ENSG00000082153	2053.06	1.3567	0.211992	6.3998	1.55583e-10	1.67877e-09	9689	BZW1
ENSG00000172878	145.976	1.47811	0.230959	6.39988	1.55494e-10	1.67877e-09	254042	METAP1D
ENSG00000096063	1401.67	-1.20571	0.188422	-6.39899	1.56404e-10	1.68652e-09	6732	SRPK1
ENSG00000261353	42.2141	3.17347	0.496006	6.39804	1.5738e-10	1.69593e-09	NA	NA
ENSG00000049656	1621.46	1.62908	0.254639	6.39762	1.57819e-10	1.69954e-09	81037	CLPTM1L
ENSG00000147535	595.871	1.30658	0.204334	6.39433	1.61252e-10	1.73425e-09	84513	PLPP5
ENSG00000087116	989.68	2.88783	0.45162	6.39437	1.61216e-10	1.73425e-09	9509	ADAMTS2
ENSG00000072401	428.035	1.35999	0.212694	6.39411	1.61481e-10	1.73558e-09	7321	UBE2D1
ENSG00000115368	989.668	1.37245	0.214655	6.39374	1.61871e-10	1.73864e-09	84128	WDR75
ENSG00000115234	1657.7	1.3154	0.205769	6.39261	1.6308e-10	1.75047e-09	9784	SNX17
ENSG00000222041	397.324	2.73782	0.428375	6.39118	1.64607e-10	1.76572e-09	112597	CYTOR
ENSG00000099995	1787.89	-1.05779	0.165596	-6.38778	1.68309e-10	1.80361e-09	10291	SF3A1
ENSG00000113739	333.045	2.45327	0.38406	6.38774	1.68359e-10	1.80361e-09	8614	STC2
ENSG00000198258	2633.74	2.3117	0.361933	6.3871	1.69063e-10	1.80997e-09	59286	UBL5
ENSG00000135622	147.391	1.8984	0.297288	6.38573	1.70585e-10	1.82508e-09	10505	SEMA4F
ENSG00000270110	24.7247	-3.81108	0.59684	-6.38543	1.7092e-10	1.82748e-09	NA
ENSG00000137073	1129.27	-1.56583	0.24532	-6.38278	1.73905e-10	1.85818e-09	55833	UBAP2
ENSG00000269680	43.0746	-2.39579	0.375405	-6.3819	1.74905e-10	1.86766e-09	NA
ENSG00000134291	1007.15	1.92552	0.301793	6.38027	1.76773e-10	1.88638e-09	79022	TMEM106C
ENSG00000156873	459.934	1.72224	0.269949	6.37988	1.77229e-10	1.89003e-09	5261	PHKG2
ENSG00000026950	584.857	1.62478	0.254686	6.37956	1.77602e-10	1.89277e-09	11119	BTN3A1
ENSG00000163882	1132.05	1.73316	0.271721	6.37844	1.78898e-10	1.90486e-09	5437	POLR2H
ENSG00000211976	197.431	5.34294	0.837664	6.37838	1.78968e-10	1.90486e-09	NA	IGHV3-73
ENSG00000105246	26.024	3.50966	0.550505	6.37534	1.82552e-10	1.94176e-09	10148	EBI3
ENSG00000122545	3070.86	1.12449	0.176402	6.37458	1.83466e-10	1.95022e-09	989	SEPTIN7
ENSG00000114988	404.551	1.35724	0.212941	6.37382	1.8438e-10	1.95866e-09	81562	LMAN2L
ENSG00000206172	191.749	-4.14918	0.651285	-6.37076	1.88091e-10	1.9968e-09	3039	HBA1
ENSG00000196712	1627.67	-1.19428	0.187497	-6.36962	1.89497e-10	2.01043e-09	4763	NF1
ENSG00000144645	511.317	-1.33718	0.20994	-6.36935	1.8983e-10	2.01163e-09	114884	OSBPL10
ENSG00000134443	48.2058	6.82904	1.07218	6.36933	1.89855e-10	2.01163e-09	2922	GRP
ENSG00000196368	99.3989	2.97477	0.467091	6.36872	1.90611e-10	2.01834e-09	55190	NUDT11
ENSG00000164190	1861.56	-1.24482	0.195644	-6.36267	1.98274e-10	2.0975e-09	25836	NIPBL
ENSG00000162458	1139.93	1.37176	0.215596	6.36262	1.98341e-10	2.0975e-09	54751	FBLIM1
ENSG00000183421	1099.97	-2.62297	0.412289	-6.36199	1.9916e-10	2.10481e-09	54101	RIPK4
ENSG00000188599	109.548	2.50212	0.393339	6.36122	2.00161e-10	2.11402e-09	NA	NPIPP1
ENSG00000168447	747.204	-3.25184	0.511329	-6.35959	2.02289e-10	2.13513e-09	6338	SCNN1B
ENSG00000239665	300.075	-1.58451	0.249226	-6.35771	2.0478e-10	2.16004e-09	NA	NA
ENSG00000128590	504.63	1.47185	0.231574	6.35586	2.07268e-10	2.18488e-09	4189	DNAJB9
ENSG00000220583	20.148	3.45211	0.543158	6.35563	2.0758e-10	2.18677e-09	NA	RPL35P2
ENSG00000141562	799.062	1.11093	0.174811	6.35505	2.08362e-10	2.1936e-09	26502	NARF
ENSG00000162910	580.503	2.13691	0.336264	6.35486	2.08611e-10	2.19482e-09	128308	MRPL55
ENSG00000171163	643.184	1.40275	0.220759	6.35422	2.09486e-10	2.20261e-09	55657	ZNF692
ENSG00000143753	1482.13	1.46642	0.230789	6.35395	2.09848e-10	2.20502e-09	8560	DEGS1
ENSG00000240834	58.3451	5.39541	0.849216	6.35339	2.10617e-10	2.21168e-09	NA	NA
ENSG00000107672	714.134	1.31444	0.206891	6.35329	2.10752e-10	2.21168e-09	54780	NSMCE4A
ENSG00000129450	39.7815	3.08961	0.486334	6.35286	2.11341e-10	2.21646e-09	27180	SIGLEC9
ENSG00000223865	2342.21	2.14127	0.337126	6.35154	2.13164e-10	2.23415e-09	3115	HLA-DPB1
ENSG00000182487	30.4483	4.62823	0.728696	6.35139	2.13379e-10	2.23498e-09	654816	NCF1B
ENSG00000164733	19375.6	1.73982	0.273965	6.35051	2.14601e-10	2.24635e-09	1508	CTSB
ENSG00000163125	1075.33	-1.40156	0.220789	-6.34798	2.18157e-10	2.28192e-09	23248	RPRD2
ENSG00000065485	410.429	1.50408	0.236941	6.3479	2.18276e-10	2.28192e-09	10954	PDIA5
ENSG00000197894	2344.92	1.75814	0.27705	6.34593	2.21087e-10	2.30984e-09	128	ADH5
ENSG00000157625	920.119	-1.7444	0.274953	-6.34435	2.2336e-10	2.3321e-09	257397	TAB3
ENSG00000155287	855.406	1.40918	0.222122	6.34417	2.23633e-10	2.33347e-09	81894	SLC25A28
ENSG00000111801	446.49	1.49769	0.236081	6.34396	2.23928e-10	2.33507e-09	10384	BTN3A3
ENSG00000102178	741.263	1.5898	0.250624	6.34334	2.24839e-10	2.34308e-09	8266	UBL4A
ENSG00000178773	101.738	3.34293	0.527012	6.34317	2.25083e-10	2.34414e-09	27132	CPNE7
ENSG00000145194	235.051	2.57244	0.405572	6.34273	2.25723e-10	2.34932e-09	9718	ECE2
ENSG00000197822	181.428	-2.62864	0.414552	-6.34091	2.28405e-10	2.37573e-09	100506658	OCLN
ENSG00000106591	878.153	1.6884	0.2663	6.34021	2.29457e-10	2.38516e-09	64983	MRPL32
ENSG00000114739	260.386	-1.45858	0.230079	-6.33949	2.30529e-10	2.3948e-09	93	ACVR2B
ENSG00000167553	1534.29	2.20361	0.347606	6.33938	2.30689e-10	2.39495e-09	84790	TUBA1C
ENSG00000037965	34.7362	3.94108	0.621794	6.33824	2.3241e-10	2.41129e-09	3224	HOXC8
ENSG00000273108	42.6706	-3.33391	0.526039	-6.33776	2.33128e-10	2.4157e-09	NA
ENSG00000204420	38.4295	-2.69565	0.425327	-6.33785	2.33e-10	2.4157e-09	80739	MPIG6B
ENSG00000203832	79.7549	1.64963	0.260319	6.33697	2.34333e-10	2.42666e-09	NA	NA
ENSG00000121361	187.382	2.35386	0.371461	6.33677	2.34629e-10	2.42819e-09	3764	KCNJ8
ENSG00000113387	3378.86	1.69387	0.267349	6.33579	2.36125e-10	2.44214e-09	10923	SUB1
ENSG00000119185	842.423	1.11628	0.176226	6.33437	2.38312e-10	2.4632e-09	9270	ITGB1BP1
ENSG00000254285	38.4606	4.80081	0.757938	6.33404	2.38821e-10	2.46692e-09	NA	KRT8P3
ENSG00000100815	884.162	-1.06633	0.168373	-6.33317	2.40171e-10	2.47931e-09	9321	TRIP11
ENSG00000168591	662.18	1.14522	0.180871	6.3317	2.42474e-10	2.50151e-09	79089	TMUB2
ENSG00000167004	6508.37	1.49972	0.236868	6.33145	2.4286e-10	2.50393e-09	2923	PDIA3
ENSG00000137573	3688.36	2.74928	0.43424	6.33125	2.43187e-10	2.50572e-09	23213	SULF1
ENSG00000163832	310.429	1.54258	0.243659	6.3309	2.43742e-10	2.5083e-09	54859	ELP6
ENSG00000134326	177.194	2.63082	0.415547	6.33097	2.43626e-10	2.5083e-09	129607	CMPK2
ENSG00000188820	51.534	2.99718	0.473437	6.33068	2.44079e-10	2.5102e-09	441168	CALHM6
ENSG00000162694	302.59	1.84712	0.291807	6.32991	2.45297e-10	2.52115e-09	2135	EXTL2
ENSG00000122862	1982.83	2.55012	0.402897	6.32944	2.46046e-10	2.52727e-09	5552	SRGN
ENSG00000106089	110.816	2.31562	0.365979	6.3272	2.49646e-10	2.56264e-09	6804	STX1A
ENSG00000198892	161.975	2.54228	0.401833	6.3267	2.50452e-10	2.56932e-09	149345	SHISA4
ENSG00000172869	861.254	-1.49627	0.236508	-6.32652	2.50759e-10	2.57086e-09	1657	DMXL1
ENSG00000137699	11553.3	-2.44305	0.386215	-6.32563	2.52209e-10	2.58412e-09	23650	TRIM29
ENSG00000118482	1597.74	-1.21725	0.192476	-6.32419	2.54569e-10	2.60668e-09	23469	PHF3
ENSG00000106610	139.722	1.57868	0.249863	6.31816	2.64689e-10	2.70862e-09	64940	STAG3L4
ENSG00000093009	228.838	2.30316	0.364538	6.31803	2.64925e-10	2.70935e-09	8318	CDC45
ENSG00000228474	1300.65	1.67004	0.264334	6.31789	2.65155e-10	2.71001e-09	100128731	OST4
ENSG00000142627	2481.33	-2.02521	0.320631	-6.31634	2.67835e-10	2.73571e-09	1969	EPHA2
ENSG00000145354	326.772	1.68018	0.266072	6.31476	2.70582e-10	2.76205e-09	493856	CISD2
ENSG00000230838	45.6619	6.04824	0.957896	6.31409	2.7176e-10	2.77236e-09	105373869	LINC01614
ENSG00000153561	1547.41	-1.27493	0.201979	-6.3122	2.75095e-10	2.80464e-09	64795	RMND5A
ENSG00000171475	1084.82	-1.20562	0.191023	-6.31139	2.76549e-10	2.81597e-09	147179	WIPF2
ENSG00000205795	189.331	3.37065	0.534053	6.31146	2.76417e-10	2.81597e-09	192668	CYS1
ENSG00000076108	2495.9	-1.09474	0.17346	-6.31119	2.76891e-10	2.81772e-09	11176	BAZ2A
ENSG00000172965	514.239	2.21398	0.350812	6.31101	2.77229e-10	2.81941e-09	541471	MIR4435-2HG
ENSG00000188177	390.544	-1.708	0.270657	-6.31056	2.78035e-10	2.82586e-09	376940	ZC3H6
ENSG00000005059	390.793	1.48523	0.235398	6.30944	2.80041e-10	2.84449e-09	55013	MCUB
ENSG00000107175	554.817	1.48551	0.235484	6.30832	2.82089e-10	2.86352e-09	10488	CREB3
ENSG00000110395	966.894	-1.5113	0.239606	-6.30741	2.83744e-10	2.87677e-09	867	CBL
ENSG00000143079	1181.76	-1.46602	0.232428	-6.30741	2.83739e-10	2.87677e-09	55917	CTTNBP2NL
ENSG00000143740	371.091	1.24252	0.197015	6.30671	2.8502e-10	2.88793e-09	116841	SNAP47
ENSG00000162892	173.229	3.86412	0.61272	6.30651	2.85406e-10	2.89006e-09	11009	IL24
ENSG00000214826	132.568	2.19257	0.347686	6.30617	2.86025e-10	2.89456e-09	NA	DDX12P
ENSG00000170889	11505	1.9376	0.307306	6.30514	2.8794e-10	2.91214e-09	6203	RPS9
ENSG00000114948	505.268	3.21237	0.509515	6.30477	2.88629e-10	2.91732e-09	8745	ADAM23
ENSG00000073756	665.598	3.14808	0.499367	6.30414	2.89797e-10	2.92732e-09	5743	PTGS2
ENSG00000117215	43.0275	5.47023	0.868059	6.30168	2.94434e-10	2.97234e-09	26279	PLA2G2D
ENSG00000172020	50.7273	3.89345	0.618082	6.29924	2.99107e-10	3.01766e-09	2596	GAP43
ENSG00000113583	815.601	1.04755	0.16632	6.29838	3.00773e-10	3.03261e-09	56951	C5orf15
ENSG00000118680	9194.58	2.14725	0.341011	6.29673	3.03985e-10	3.06124e-09	103910	MYL12B
ENSG00000169436	142.576	3.91235	0.621321	6.29682	3.03809e-10	3.06124e-09	169044	COL22A1
ENSG00000071575	687.713	1.33845	0.212694	6.29285	3.11684e-10	3.13686e-09	28951	TRIB2
ENSG00000136688	439.657	4.78507	0.760437	6.29253	3.1234e-10	3.14153e-09	56300	IL36G
ENSG00000229124	34.4455	2.59778	0.412867	6.29205	3.13304e-10	3.14931e-09	100507347	VIM-AS1
ENSG00000198198	1053.71	-1.65414	0.263053	-6.28825	3.21069e-10	3.22539e-09	23334	SZT2
ENSG00000064199	64.1926	-2.44784	0.38929	-6.28795	3.21687e-10	3.22963e-09	53340	SPA17
ENSG00000137857	2806.98	-2.44554	0.388977	-6.2871	3.23456e-10	3.24541e-09	53905	DUOX1
ENSG00000101412	277.956	2.45508	0.3905	6.287	3.23655e-10	3.24543e-09	1869	E2F1
ENSG00000143811	673.585	1.43737	0.228677	6.28558	3.26632e-10	3.27328e-09	29920	PYCR2
ENSG00000155329	283.782	1.09101	0.173595	6.28478	3.28325e-10	3.28825e-09	54819	ZCCHC10
ENSG00000080200	325.483	-2.2523	0.358435	-6.28372	3.30573e-10	3.30875e-09	131544	CRYBG3
ENSG00000182511	268.549	1.93486	0.308009	6.28184	3.34579e-10	3.34681e-09	2242	FES
ENSG00000125841	464.841	1.84165	0.293192	6.28138	3.35576e-10	3.35283e-09	80023	NRSN2
ENSG00000082014	311.237	1.91468	0.304819	6.28138	3.35588e-10	3.35283e-09	6604	SMARCD3
ENSG00000120697	463.97	1.58821	0.252854	6.28112	3.36134e-10	3.35624e-09	29880	ALG5
ENSG00000161960	489.615	-3.35365	0.533962	-6.28069	3.37076e-10	3.36361e-09	1973	EIF4A1
ENSG00000112305	221.359	-1.80526	0.287536	-6.27839	3.42097e-10	3.40957e-09	60682	SMAP1
ENSG00000068912	1015.25	1.11215	0.177138	6.27847	3.4192e-10	3.40957e-09	27248	ERLEC1
ENSG00000176092	1561.45	-2.83215	0.451173	-6.27729	3.44515e-10	3.43159e-09	55057	CRYBG2
ENSG00000248593	51.3222	1.81642	0.28937	6.27716	3.44821e-10	3.43256e-09	171220	DSTNP2
ENSG00000145781	297.139	1.2346	0.196689	6.27689	3.45414e-10	3.43639e-09	51397	COMMD10
ENSG00000141579	1748.04	-2.74672	0.437771	-6.27433	3.51154e-10	3.49139e-09	79755	ZNF750
ENSG00000148498	1746.74	-1.45262	0.231539	-6.27375	3.52446e-10	3.50211e-09	56288	PARD3
ENSG00000168246	538.612	1.07512	0.171375	6.27352	3.52968e-10	3.50519e-09	92181	UBTD2
ENSG00000100888	1470.5	-1.09159	0.174033	-6.27231	3.55729e-10	3.53047e-09	57680	CHD8
ENSG00000160688	737.923	1.85255	0.295389	6.27155	3.57464e-10	3.54556e-09	80308	FLAD1
ENSG00000132963	1559.75	1.75002	0.279185	6.26833	3.64946e-10	3.61758e-09	51371	POMP
ENSG00000249001	23.8979	5.55313	0.885975	6.26782	3.66136e-10	3.62719e-09	NA
ENSG00000145247	846.908	2.4085	0.384551	6.26313	3.77315e-10	3.73345e-09	132299	OCIAD2
ENSG00000197249	510.546	3.05757	0.488179	6.26321	3.7713e-10	3.73345e-09	5265	SERPINA1
ENSG00000204381	200.194	1.74074	0.27805	6.26053	3.83672e-10	3.79179e-09	143903	LAYN
ENSG00000151500	453.426	1.46065	0.233326	6.26015	3.84613e-10	3.7988e-09	29087	THYN1
ENSG00000186715	56.2913	3.77125	0.602461	6.25974	3.85621e-10	3.80647e-09	NA	MST1L
ENSG00000226306	10.7643	-3.64062	0.58172	-6.25837	3.89029e-10	3.83782e-09	4888	NPY6R
ENSG00000087494	1269.26	3.61884	0.578271	6.25804	3.89851e-10	3.84362e-09	5744	PTHLH
ENSG00000105137	350.49	1.71022	0.273325	6.25708	3.92251e-10	3.86265e-09	85360	SYDE1
ENSG00000167550	38.2266	2.67881	0.428121	6.25714	3.92098e-10	3.86265e-09	121268	RHEBL1
ENSG00000090263	555.047	1.8361	0.29348	6.2563	3.94219e-10	3.87971e-09	51650	MRPS33
ENSG00000230606	35.7177	4.18472	0.668892	6.25619	3.9449e-10	3.88005e-09	NA	LINC02969
ENSG00000102804	3968.61	1.52789	0.244338	6.25318	4.02186e-10	3.95338e-09	8848	TSC22D1
ENSG00000028839	345.432	1.38145	0.220927	6.253	4.02649e-10	3.95558e-09	9519	TBPL1
ENSG00000206149	186.13	1.78939	0.286182	6.25263	4.03586e-10	3.96242e-09	440248	HERC2P9
ENSG00000006194	677.05	1.26517	0.202378	6.25152	4.06465e-10	3.9883e-09	10127	ZNF263
ENSG00000079257	271.138	1.7225	0.275737	6.2469	4.18674e-10	4.10565e-09	56925	LXN
ENSG00000104881	1498.98	-1.7655	0.282701	-6.24512	4.23466e-10	4.15016e-09	10848	PPP1R13L
ENSG00000163563	142.045	2.63967	0.422802	6.24328	4.28499e-10	4.19699e-09	4332	MNDA
ENSG00000010932	246.232	3.76223	0.60263	6.24302	4.29203e-10	4.20139e-09	2326	FMO1
ENSG00000093217	96.8031	-1.82023	0.291656	-6.24102	4.3474e-10	4.25306e-09	9942	XYLB
ENSG00000184227	56.1001	2.71327	0.434956	6.23804	4.43088e-10	4.33216e-09	641371	ACOT1
ENSG00000123136	1236.35	1.80627	0.289602	6.2371	4.45763e-10	4.35313e-09	10212	DDX39A
ENSG00000115350	637.23	2.1308	0.34163	6.23715	4.45609e-10	4.35313e-09	56655	POLE4
ENSG00000176907	796.991	2.63444	0.422416	6.2366	4.47175e-10	4.36433e-09	56892	TCIM
ENSG00000139800	33.4232	6.04237	0.968938	6.23607	4.48702e-10	4.37664e-09	85416	ZIC5
ENSG00000232284	41.881	-2.34127	0.375488	-6.23527	4.51002e-10	4.39646e-09	100289178	GNG12-AS1
ENSG00000136104	434.141	1.2114	0.194369	6.23245	4.59185e-10	4.47359e-09	79621	RNASEH2B
ENSG00000101199	1468.62	1.70565	0.273777	6.23008	4.66192e-10	4.53917e-09	55738	ARFGAP1
ENSG00000240356	64.6716	1.98083	0.318014	6.22875	4.70178e-10	4.57527e-09	NA	RPL23AP7
ENSG00000184148	99.4028	5.66935	0.910308	6.22795	4.7258e-10	4.59592e-09	163778	SPRR4
ENSG00000172061	358.333	4.2196	0.677545	6.22778	4.73105e-10	4.59831e-09	131578	LRRC15
ENSG00000104327	170.973	5.28719	0.849276	6.22553	4.79941e-10	4.662e-09	793	CALB1
ENSG00000042832	108.946	-3.51697	0.565185	-6.22268	4.88734e-10	4.74461e-09	7038	TG
ENSG00000143119	692.857	2.6417	0.424556	6.22227	4.9002e-10	4.75429e-09	963	CD53
ENSG00000196503	31.8978	3.71994	0.598018	6.22045	4.95731e-10	4.80686e-09	132946	ARL9
ENSG00000115875	2382.78	1.38966	0.223441	6.21937	4.99156e-10	4.83642e-09	6432	SRSF7
ENSG00000091732	217.008	1.43501	0.230735	6.2193	4.99367e-10	4.83642e-09	51530	ZC3HC1
ENSG00000166912	1025.96	-1.67078	0.268697	-6.21809	5.03247e-10	4.87113e-09	54893	MTMR10
ENSG00000196998	450.333	1.60953	0.259006	6.21426	5.15674e-10	4.98848e-09	11152	WDR45
ENSG00000162664	928.085	-1.26019	0.202804	-6.21384	5.17036e-10	4.99872e-09	284695	ZNF326
ENSG00000198522	605.116	1.43641	0.231286	6.21054	5.2802e-10	5.10192e-09	11321	GPN1
ENSG00000173064	1609.94	-1.86274	0.299988	-6.20937	5.31961e-10	5.13699e-09	283450	HECTD4
ENSG00000138593	1330.82	-1.50627	0.242685	-6.20668	5.41164e-10	5.22279e-09	9728	SECISBP2L
ENSG00000131871	1030.98	1.54819	0.249466	6.20601	5.43451e-10	5.24179e-09	55829	SELENOS
ENSG00000151876	205.096	1.3858	0.223339	6.20493	5.47209e-10	5.27494e-09	26272	FBXO4
ENSG00000095596	33.227	6.56801	1.05861	6.20437	5.49148e-10	5.29053e-09	1592	CYP26A1
ENSG00000161057	1707.23	1.61318	0.260017	6.20412	5.5005e-10	5.29612e-09	5701	PSMC2
ENSG00000134419	2378.07	1.86209	0.300356	6.19961	5.66047e-10	5.44378e-09	6210	RPS15A
ENSG00000165140	135.688	2.74496	0.44281	6.19895	5.68398e-10	5.46319e-09	2203	FBP1
ENSG00000117523	5571.61	-1.25685	0.2028	-6.19746	5.73805e-10	5.51194e-09	23215	PRRC2C
ENSG00000125901	693.555	1.70686	0.275438	6.19691	5.75821e-10	5.52809e-09	64949	MRPS26
ENSG00000102524	174.097	1.83341	0.295887	6.19631	5.78008e-10	5.54557e-09	10673	TNFSF13B
ENSG00000148335	511.613	2.17282	0.350667	6.19623	5.78316e-10	5.54557e-09	28989	NTMT1
ENSG00000246263	78.8004	1.74558	0.281727	6.19599	5.79189e-10	5.5507e-09	NA	UBR5-DT
ENSG00000133069	100.458	2.18278	0.352305	6.19571	5.80227e-10	5.55741e-09	9911	TMCC2
ENSG00000138074	540.802	1.71249	0.27641	6.19548	5.81061e-10	5.56216e-09	8884	SLC5A6
ENSG00000211625	141.14	5.02822	0.811825	6.19373	5.8758e-10	5.62129e-09	NA	IGKV3D-20
ENSG00000173432	293.353	3.91889	0.632956	6.19141	5.96267e-10	5.70109e-09	6288	SAA1
ENSG00000198681	142.795	8.93434	1.44312	6.19098	5.97907e-10	5.71345e-09	4100	MAGEA1
ENSG00000272047	593.562	1.72763	0.27914	6.1891	6.05077e-10	5.7786e-09	404672	GTF2H5
ENSG00000111981	28.949	4.74142	0.766251	6.18782	6.10027e-10	5.8225e-09	80329	ULBP1
ENSG00000083457	408.626	1.71126	0.276629	6.18611	6.16662e-10	5.87926e-09	3682	ITGAE
ENSG00000148290	629.76	1.92619	0.311373	6.18611	6.16688e-10	5.87926e-09	6834	SURF1
ENSG00000186481	464.882	-5.03405	0.813984	-6.18446	6.23141e-10	5.93734e-09	NA	ANKRD20A5P
ENSG00000116670	448.107	1.86968	0.30237	6.18343	6.27229e-10	5.97283e-09	10459	MAD2L2
ENSG00000108932	144.364	-2.15914	0.349407	-6.17943	6.43328e-10	6.12259e-09	9120	SLC16A6
ENSG00000091640	901.437	1.52014	0.246029	6.17869	6.46361e-10	6.1479e-09	9552	SPAG7
ENSG00000211943	328.324	4.07578	0.65968	6.17842	6.47449e-10	6.1547e-09	NA	IGHV3-15
ENSG00000075391	1230.6	-1.33211	0.215619	-6.17806	6.48933e-10	6.16524e-09	9462	RASAL2
ENSG00000230373	35.7801	3.43414	0.555882	6.17782	6.49932e-10	6.17117e-09	642402	GOLGA6L5P
ENSG00000144407	57.4292	6.14324	0.994489	6.17729	6.52128e-10	6.18845e-09	5746	PTH2R
ENSG00000163293	465.797	-2.54274	0.411646	-6.177	6.53302e-10	6.19601e-09	152519	NIPAL1
ENSG00000211955	176.604	4.25048	0.688336	6.175	6.61621e-10	6.2713e-09	NA	IGHV3-33
ENSG00000068796	474.857	-1.12605	0.182434	-6.17237	6.72741e-10	6.37303e-09	3796	KIF2A
ENSG00000104951	59.807	3.63319	0.588775	6.17077	6.79595e-10	6.43426e-09	259307	IL4I1
ENSG00000205534	50.3208	1.93452	0.313545	6.16981	6.83726e-10	6.46965e-09	NA	SMG1P2
ENSG00000147224	630.924	1.29318	0.209656	6.16812	6.91055e-10	6.53524e-09	5631	PRPS1
ENSG00000163257	742.373	-1.13414	0.183891	-6.16745	6.94021e-10	6.55952e-09	54876	DCAF16
ENSG00000171051	359.107	3.55429	0.576325	6.16717	6.95223e-10	6.5671e-09	2357	FPR1
ENSG00000165816	56.6207	-2.62836	0.426231	-6.16652	6.98092e-10	6.59042e-09	340706	VWA2
ENSG00000169621	195.407	-2.00375	0.325031	-6.16479	7.05774e-10	6.65912e-09	200558	APLF
ENSG00000105499	180.859	2.14797	0.348447	6.16442	7.07419e-10	6.67082e-09	8605	PLA2G4C
ENSG00000172590	734.942	1.68691	0.273777	6.16163	7.19995e-10	6.78552e-09	122704	MRPL52
ENSG00000132429	105.864	4.42331	0.717962	6.16092	7.23222e-10	6.81203e-09	64208	POPDC3
ENSG00000196782	306.803	-2.0758	0.336955	-6.16046	7.25341e-10	6.82244e-09	55534	MAML3
ENSG00000204525	12156.1	2.11734	0.343692	6.16057	7.2483e-10	6.82244e-09	3107	HLA-C
ENSG00000061918	441.725	2.4471	0.39723	6.16041	7.25571e-10	6.82244e-09	2983	GUCY1B1
ENSG00000149639	1557.41	-1.50687	0.244677	-6.15862	7.33819e-10	6.89605e-09	140710	SOGA1
ENSG00000143126	1834.19	-1.86625	0.303093	-6.15735	7.39718e-10	6.94752e-09	1952	CELSR2
ENSG00000256304	34.3847	-2.92443	0.475161	-6.1546	7.5267e-10	7.06513e-09	NA	NA
ENSG00000115523	257.129	3.25551	0.529011	6.15395	7.55773e-10	7.09022e-09	10578	GNLY
ENSG00000130222	352.327	3.69515	0.600528	6.15317	7.59508e-10	7.1212e-09	10912	GADD45G
ENSG00000168517	36.6792	-1.57526	0.256018	-6.15293	7.60628e-10	7.12764e-09	124790	HEXIM2
ENSG00000134056	329.4	1.73005	0.281184	6.15274	7.61534e-10	7.13207e-09	92259	MRPS36
ENSG00000068438	625.302	1.15261	0.187362	6.15175	7.6633e-10	7.1729e-09	24140	FTSJ1
ENSG00000087076	100.709	2.23892	0.364037	6.15027	7.73504e-10	7.23593e-09	51171	HSD17B14
ENSG00000235027	40.6411	-2.54112	0.4132	-6.14986	7.75536e-10	7.25082e-09	NA
ENSG00000100288	31.4251	-2.28819	0.372147	-6.14862	7.81594e-10	7.30331e-09	1120	CHKB
ENSG00000272977	55.9017	-2.05873	0.334917	-6.14698	7.89722e-10	7.37507e-09	NA
ENSG00000128928	775.338	1.49085	0.242552	6.1465	7.92134e-10	7.3934e-09	3712	IVD
ENSG00000174028	18.9882	3.59508	0.585055	6.14485	8.00405e-10	7.46636e-09	NA	FAM3C2P
ENSG00000185261	35.2069	-1.75752	0.286097	-6.14307	8.09411e-10	7.54182e-09	285600	KIAA0825
ENSG00000198814	217.457	1.9449	0.316663	6.14187	8.15573e-10	7.59494e-09	2710	GK
ENSG00000269293	127.634	2.73161	0.444841	6.14065	8.21844e-10	7.64901e-09	100129195	ZSCAN16-AS1
ENSG00000221968	434.29	2.00257	0.326356	6.13616	8.45393e-10	7.86373e-09	3995	FADS3
ENSG00000203827	15.5539	4.54526	0.740772	6.13584	8.47093e-10	7.87509e-09	NA	NA
ENSG00000198832	1531.01	2.37761	0.387555	6.13489	8.52168e-10	7.9178e-09	140606	SELENOM
ENSG00000169871	383.897	-1.9072	0.310907	-6.13431	8.55311e-10	7.94252e-09	81844	TRIM56
ENSG00000005339	1816.9	-1.21708	0.198424	-6.13374	8.58385e-10	7.96657e-09	1387	CREBBP
ENSG00000254858	230.42	1.88592	0.307477	6.13355	8.59401e-10	7.9715e-09	84769	MPV17L2
ENSG00000269825	69.9719	-2.91279	0.475089	-6.13104	8.73074e-10	8.09376e-09	122539214
ENSG00000143570	1879.02	1.49079	0.243172	6.1306	8.75469e-10	8.1114e-09	27173	SLC39A1
ENSG00000259877	52.1798	1.66569	0.271734	6.12984	8.79657e-10	8.14562e-09	NA	ZNF778-DT
ENSG00000268568	23.245	3.56389	0.581724	6.12643	8.98714e-10	8.3174e-09	NA	NA
ENSG00000253729	4033.19	-1.09303	0.17845	-6.12514	9.06011e-10	8.38022e-09	5591	PRKDC
ENSG00000211974	156.028	4.72775	0.772071	6.12346	9.15631e-10	8.46445e-09	NA	IGHV2-70D
ENSG00000196839	302.172	1.99294	0.325509	6.12254	9.2097e-10	8.50902e-09	100	ADA
ENSG00000137101	64.6391	2.44743	0.399769	6.1221	9.23526e-10	8.52785e-09	971	CD72
ENSG00000136653	1234.19	-1.5822	0.258613	-6.11804	9.4736e-10	8.74302e-09	NA	NA
ENSG00000103005	780.813	1.14138	0.186607	6.11653	9.56349e-10	8.81609e-09	79650	USB1
ENSG00000131236	6048.08	1.3232	0.216331	6.11656	9.56199e-10	8.81609e-09	10487	CAP1
ENSG00000151914	8194.36	-1.1507	0.188151	-6.11583	9.60532e-10	8.84969e-09	667	DST
ENSG00000268001	56.1576	1.8374	0.300473	6.11501	9.6548e-10	8.8903e-09	100505812	CARD8-AS1
ENSG00000170745	327.771	2.25853	0.369635	6.11015	9.95385e-10	9.16054e-09	3790	KCNS3
ENSG00000243708	58.6389	-3.4462	0.564058	-6.10964	9.9853e-10	9.18436e-09	100137049	PLA2G4B
ENSG00000172534	1589.13	-1.39195	0.227836	-6.10943	9.99872e-10	9.19156e-09	3054	HCFC1
ENSG00000163545	678.419	-2.12967	0.348948	-6.10311	1.04025e-09	9.55742e-09	81788	NUAK2
ENSG00000166452	276.761	1.1712	0.19192	6.10252	1.04411e-09	9.58754e-09	56672	AKIP1
ENSG00000184675	324.243	-1.87686	0.307581	-6.102	1.04747e-09	9.61302e-09	139285	AMER1
ENSG00000268516	70.584	-1.50613	0.246957	-6.09873	1.06913e-09	9.80628e-09	105372482	ZNF8-DT
ENSG00000165124	1150.86	-2.17376	0.356451	-6.09836	1.07165e-09	9.82397e-09	79987	SVEP1
ENSG00000134297	42.6828	2.1022	0.344759	6.09759	1.07682e-09	9.86587e-09	51054	PLEKHA8P1
ENSG00000184203	1201.79	1.2306	0.20185	6.09659	1.08356e-09	9.92205e-09	5504	PPP1R2
ENSG00000251003	39.2178	4.26979	0.700686	6.09373	1.10311e-09	1.00955e-08	NA	ZFPM2-AS1
ENSG00000105607	350.046	1.69481	0.278153	6.0931	1.10748e-09	1.01298e-08	2639	GCDH
ENSG00000233836	59.2153	-3.8269	0.628154	-6.0923	1.11301e-09	1.01748e-08	NA
ENSG00000115464	1567.49	-1.74994	0.287307	-6.09082	1.12332e-09	1.02633e-08	9736	USP34
ENSG00000131351	151.67	1.75514	0.288178	6.09045	1.12593e-09	1.02814e-08	93323	HAUS8
ENSG00000140451	160.853	1.66963	0.27422	6.08865	1.13869e-09	1.0387e-08	80119	PIF1
ENSG00000175489	83.2659	2.93872	0.482656	6.08864	1.13875e-09	1.0387e-08	126364	LRRC25
ENSG00000137462	382.935	2.33651	0.383846	6.08712	1.14962e-09	1.04804e-08	7097	TLR2
ENSG00000180611	178.294	1.63132	0.268015	6.08667	1.15281e-09	1.05036e-08	151963	MB21D2
ENSG00000151136	787.743	-2.53624	0.416928	-6.08316	1.1784e-09	1.07308e-08	121551	BTBD11
ENSG00000119729	1063.26	1.79257	0.294712	6.08245	1.18359e-09	1.07721e-08	23433	RHOQ
ENSG00000132581	564.304	1.26717	0.20839	6.08074	1.19626e-09	1.08814e-08	6388	SDF2
ENSG00000162511	2382.75	2.08929	0.343708	6.07868	1.21178e-09	1.10165e-08	7805	LAPTM5
ENSG00000139211	330.997	2.14393	0.352721	6.07825	1.21499e-09	1.10396e-08	347902	AMIGO2
ENSG00000227507	177.241	3.04707	0.501334	6.07792	1.21751e-09	1.10564e-08	4050	LTB
ENSG00000128714	47.1164	7.33468	1.20714	6.07606	1.23171e-09	1.11792e-08	3239	HOXD13
ENSG00000173852	436.935	1.29093	0.21249	6.07523	1.23808e-09	1.12246e-08	23333	DPY19L1
ENSG00000271605	30.6999	2.56719	0.422604	6.07469	1.24229e-09	1.12565e-08	284021	MILR1
ENSG00000140873	20.0067	4.82671	0.79459	6.07446	1.24403e-09	1.12661e-08	170692	ADAMTS18
ENSG00000242282	30.8275	2.49687	0.411059	6.07423	1.24582e-09	1.12761e-08	NA
ENSG00000104442	641.567	1.09627	0.180516	6.07294	1.25587e-09	1.13562e-08	55156	ARMC1
ENSG00000173157	21.0823	6.17432	1.0167	6.07292	1.25605e-09	1.13562e-08	80070	ADAMTS20
ENSG00000126953	168.924	1.69278	0.278815	6.07134	1.26846e-09	1.14621e-08	1678	TIMM8A
ENSG00000248527	14060.4	2.63756	0.434457	6.07094	1.27161e-09	1.14843e-08	NA	MTATP6P1
ENSG00000186831	21.0611	5.40061	0.889754	6.06978	1.28088e-09	1.15616e-08	NA	KRT17P2
ENSG00000127616	2201.75	-1.07933	0.177849	-6.06881	1.28861e-09	1.16251e-08	6597	SMARCA4
ENSG00000236439	24.5599	3.78273	0.623675	6.06523	1.31767e-09	1.18807e-08	NA
ENSG00000015413	18.0161	5.9505	0.981115	6.06505	1.31916e-09	1.18877e-08	1800	DPEP1
ENSG00000163823	139.96	2.29725	0.378922	6.06259	1.33944e-09	1.20571e-08	1230	CCR1
ENSG00000234518	43.858	2.38034	0.392668	6.06195	1.3448e-09	1.20988e-08	NA	PTGES3P1
ENSG00000100867	68.5333	4.34156	0.716245	6.06155	1.34818e-09	1.21226e-08	10202	DHRS2
ENSG00000114391	11212.1	1.95043	0.321917	6.05881	1.37133e-09	1.2324e-08	6152	RPL24
ENSG00000095970	193.578	4.70951	0.777528	6.05702	1.38665e-09	1.24548e-08	54209	TREM2
ENSG00000115808	1328.57	-1.68586	0.278531	-6.05268	1.42456e-09	1.27884e-08	6801	STRN
ENSG00000128581	269.347	1.71845	0.283962	6.05167	1.43348e-09	1.28615e-08	64792	IFT22
ENSG00000225548	46.5493	5.73401	0.947819	6.04969	1.45127e-09	1.30139e-08	105377007	LINC01980
ENSG00000165704	669.483	1.56165	0.258315	6.04553	1.48917e-09	1.33348e-08	3251	HPRT1
ENSG00000143575	1497.11	1.89394	0.313282	6.0455	1.48948e-09	1.33348e-08	10456	HAX1
ENSG00000211934	202.212	3.979	0.658171	6.04554	1.48909e-09	1.33348e-08	NA	IGHV1-2
ENSG00000257698	61.4684	2.12819	0.352144	6.04353	1.50775e-09	1.3491e-08	NA	GIHCG
ENSG00000175390	2178.31	1.42529	0.235844	6.04336	1.50937e-09	1.34982e-08	8665	EIF3F
ENSG00000041988	200.684	1.47693	0.244399	6.04311	1.51173e-09	1.35119e-08	90326	THAP3
ENSG00000113161	1259.76	-1.26759	0.209806	-6.04172	1.52477e-09	1.36137e-08	3156	HMGCR
ENSG00000134308	5256.23	1.05693	0.174937	6.04175	1.52449e-09	1.36137e-08	10971	YWHAQ
ENSG00000018610	344.751	1.02892	0.170329	6.04079	1.53357e-09	1.36849e-08	63932	STEEP1
ENSG00000260948	47.9244	-2.29861	0.380581	-6.03974	1.54361e-09	1.3767e-08	NA
ENSG00000267100	313.985	1.51824	0.251386	6.03947	1.54622e-09	1.37828e-08	147727	ILF3-DT
ENSG00000269982	53.8356	-1.7214	0.285046	-6.03903	1.5504e-09	1.38126e-08	NA
ENSG00000132591	731.791	1.49833	0.248156	6.03787	1.56161e-09	1.38974e-08	26284	ERAL1
ENSG00000067445	228.299	2.25956	0.374226	6.03795	1.5608e-09	1.38974e-08	7216	TRO
ENSG00000267541	48.5329	4.14367	0.686308	6.03762	1.56407e-09	1.39117e-08	NA	MTCO2P2
ENSG00000157764	725.461	-1.17121	0.19399	-6.03746	1.56557e-09	1.39164e-08	673	BRAF
ENSG00000148942	43.904	4.20819	0.697022	6.03739	1.56628e-09	1.39164e-08	159963	SLC5A12
ENSG00000168374	3024.73	1.40402	0.232569	6.03699	1.57015e-09	1.39432e-08	378	ARF4
ENSG00000158042	771.562	1.60582	0.266039	6.03605	1.57937e-09	1.401e-08	63875	MRPL17
ENSG00000171208	350.7	2.46319	0.408106	6.03566	1.58317e-09	1.40362e-08	81831	NETO2
ENSG00000081087	641.641	1.4142	0.234328	6.03511	1.58851e-09	1.40759e-08	28962	OSTM1
ENSG00000167522	2016.22	-1.29364	0.214518	-6.03042	1.63531e-09	1.4475e-08	29123	ANKRD11
ENSG00000183255	3684.58	1.06541	0.176671	6.03048	1.63472e-09	1.4475e-08	754	PTTG1IP
ENSG00000187051	954.348	1.64052	0.272045	6.03033	1.63628e-09	1.44758e-08	91582	RPS19BP1
ENSG00000213339	596.936	1.53687	0.254924	6.02874	1.65246e-09	1.46111e-08	81890	QTRT1
ENSG00000164687	7769.69	3.31916	0.550668	6.02752	1.66499e-09	1.4714e-08	2171	FABP5
ENSG00000157107	1072.59	-1.32154	0.219319	-6.02565	1.68435e-09	1.48771e-08	115548	FCHO2
ENSG00000132329	532.023	3.43397	0.569998	6.02453	1.69601e-09	1.4972e-08	10267	RAMP1
ENSG00000177426	1076.7	1.60696	0.266797	6.02316	1.71039e-09	1.50828e-08	7050	TGIF1
ENSG00000120254	482.44	2.03465	0.3378	6.02324	1.70957e-09	1.50828e-08	25902	MTHFD1L
ENSG00000230795	60.7178	2.26777	0.376632	6.02117	1.73163e-09	1.52619e-08	NA	HLA-K
ENSG00000135916	2119.35	2.01061	0.334002	6.01976	1.74676e-09	1.5387e-08	81618	ITM2C
ENSG00000204778	23.854	5.24276	0.871006	6.0192	1.75282e-09	1.54321e-08	NA	CBWD4P
ENSG00000008324	281.73	1.84704	0.306898	6.0184	1.76144e-09	1.54997e-08	51188	SS18L2
ENSG00000141337	98.2757	-1.26662	0.21047	-6.01804	1.76546e-09	1.55268e-08	22901	ARSG
ENSG00000179388	354.577	2.64631	0.439899	6.01571	1.79099e-09	1.57429e-08	1960	EGR3
ENSG00000101457	549.011	1.84156	0.306139	6.01543	1.79407e-09	1.57616e-08	116092	DNTTIP1
ENSG00000262001	81.8907	2.61529	0.434883	6.01378	1.81251e-09	1.5915e-08	NA	DLGAP1-AS2
ENSG00000204482	235.233	3.1363	0.521537	6.01358	1.81474e-09	1.59262e-08	7940	LST1
ENSG00000011478	156.286	1.66494	0.276906	6.01267	1.82493e-09	1.6007e-08	54814	QPCTL
ENSG00000242299	174.369	1.85687	0.308851	6.01217	1.83057e-09	1.6048e-08	NA
ENSG00000126464	621.739	-1.78072	0.296311	-6.00962	1.85954e-09	1.62932e-08	57479	PRR12
ENSG00000203865	46.2783	-2.21643	0.368859	-6.00887	1.86822e-09	1.63606e-08	84852	ATP1A1-AS1
ENSG00000165516	821.513	1.09754	0.182692	6.00759	1.88296e-09	1.64809e-08	23588	KLHDC2
ENSG00000141068	671.953	-1.69844	0.28272	-6.00749	1.88419e-09	1.64829e-08	8844	KSR1
ENSG00000122034	1023.07	1.45016	0.241452	6.00601	1.90145e-09	1.66251e-08	2971	GTF3A
ENSG00000111540	507.601	-1.97701	0.329213	-6.00528	1.91e-09	1.66821e-08	5869	RAB5B
ENSG00000155850	908.193	-1.83172	0.305014	-6.00535	1.90923e-09	1.66821e-08	1836	SLC26A2
ENSG00000197355	395.036	1.92018	0.319783	6.00462	1.91781e-09	1.67414e-08	91373	UAP1L1
ENSG00000172409	187.324	1.14056	0.189972	6.00381	1.92737e-09	1.68159e-08	10978	CLP1
ENSG00000138363	909.19	1.29498	0.215714	6.00321	1.9345e-09	1.68603e-08	471	ATIC
ENSG00000106348	837.666	1.78308	0.297019	6.00324	1.93422e-09	1.68603e-08	3614	IMPDH1
ENSG00000224543	77.6443	-1.9899	0.331578	-6.00131	1.95735e-09	1.70504e-08	NA	SNRPGP15
ENSG00000099992	457.424	-1.16484	0.194134	-6.00022	1.97048e-09	1.71557e-08	83874	TBC1D10A
ENSG00000102189	1329.07	-1.7712	0.295303	-5.99792	1.99866e-09	1.73918e-08	8411	EEA1
ENSG00000119650	357.756	1.29973	0.216707	5.99764	2.00205e-09	1.74029e-08	112752	IFT43
ENSG00000204936	120.228	4.42531	0.737833	5.99772	2.00112e-09	1.74029e-08	57126	CD177
ENSG00000144320	883.435	-1.23799	0.206446	-5.99667	2.01406e-09	1.74981e-08	80856	LNPK
ENSG00000123416	1177.37	1.90398	0.317547	5.99591	2.02347e-09	1.75706e-08	10376	TUBA1B
ENSG00000148408	55.9693	5.86159	0.977936	5.99384	2.04941e-09	1.77864e-08	774	CACNA1B
ENSG00000163170	247.652	1.52761	0.25488	5.99346	2.05426e-09	1.78191e-08	388962	BOLA3
ENSG00000205659	220.454	1.2355	0.206217	5.99127	2.08211e-09	1.80512e-08	91750	LIN52
ENSG00000183665	218.552	1.34386	0.224418	5.9882	2.12171e-09	1.83848e-08	55039	TRMT12
ENSG00000139517	495.482	-1.07021	0.178726	-5.98798	2.12463e-09	1.84004e-08	222484	LNX2
ENSG00000174080	672.417	1.42705	0.238375	5.98656	2.1432e-09	1.85515e-08	8722	CTSF
ENSG00000130332	708.493	1.88999	0.31578	5.98512	2.16224e-09	1.87065e-08	51690	LSM7
ENSG00000257702	63.6022	2.40587	0.401982	5.98502	2.1636e-09	1.87084e-08	151534	LBX2-AS1
ENSG00000236682	30.0232	2.59991	0.434435	5.98457	2.16957e-09	1.87501e-08	100506922	MAP3K2-DT
ENSG00000023572	169.7	1.70778	0.285368	5.98448	2.17083e-09	1.87512e-08	51022	GLRX2
ENSG00000088387	2346.15	-1.76366	0.294751	-5.98355	2.1832e-09	1.88481e-08	23348	DOCK9
ENSG00000088356	375.438	1.58786	0.26549	5.98087	2.21951e-09	1.91515e-08	81572	PDRG1
ENSG00000111716	5016.38	1.8084	0.302387	5.98041	2.22581e-09	1.91958e-08	3945	LDHB
ENSG00000131469	11400.8	1.59003	0.265963	5.9784	2.25341e-09	1.94237e-08	6155	RPL27
ENSG00000132773	140.871	1.42794	0.238881	5.97762	2.2642e-09	1.95065e-08	114034	TOE1
ENSG00000170632	579.879	1.18886	0.198908	5.97692	2.27394e-09	1.95802e-08	83787	ARMC10
ENSG00000075426	6994.02	-1.27067	0.2126	-5.97681	2.27545e-09	1.95829e-08	2355	FOSL2
ENSG00000196684	179.929	2.86135	0.478777	5.97637	2.28169e-09	1.96263e-08	84941	HSH2D
ENSG00000156587	1092.39	1.72019	0.287858	5.97583	2.28917e-09	1.96804e-08	9246	UBE2L6
ENSG00000258199	109.042	-2.63051	0.440243	-5.97513	2.29907e-09	1.97552e-08	NA
ENSG00000102144	7407.04	1.10267	0.184557	5.97468	2.30535e-09	1.97885e-08	5230	PGK1
ENSG00000112081	4681.69	1.43385	0.239984	5.97477	2.30421e-09	1.97885e-08	6428	SRSF3
ENSG00000165185	160.985	-1.73427	0.290343	-5.97319	2.32655e-09	1.99572e-08	158405	KIAA1958
ENSG00000131669	704.344	2.23795	0.374669	5.97313	2.32743e-09	1.99572e-08	4814	NINJ1
ENSG00000137171	262.956	1.23818	0.207304	5.97278	2.33241e-09	1.99895e-08	89953	KLC4
ENSG00000176903	761.171	1.55755	0.260797	5.97227	2.33972e-09	2.00417e-08	9240	PNMA1
ENSG00000142230	1591.77	1.13886	0.190767	5.96986	2.37453e-09	2.03187e-08	10055	SAE1
ENSG00000271795	86.1712	-3.1965	0.535472	-5.9695	2.37986e-09	2.03538e-08	NA
ENSG00000196705	549.079	-1.8956	0.31756	-5.96925	2.38341e-09	2.03735e-08	170959	ZNF431
ENSG00000107537	340.587	1.7546	0.293982	5.96842	2.39564e-09	2.04674e-08	5264	PHYH
ENSG00000168876	284.258	1.26561	0.212082	5.96754	2.40854e-09	2.0567e-08	54851	ANKRD49
ENSG00000198478	2028.08	-2.45438	0.411311	-5.96721	2.41341e-09	2.05979e-08	83699	SH3BGRL2
ENSG00000183748	54.8342	3.39247	0.568654	5.96579	2.43455e-09	2.07675e-08	NA	NA
ENSG00000128422	4614.91	3.95443	0.663285	5.96188	2.49353e-09	2.12596e-08	3872	KRT17
ENSG00000123689	286.499	3.19691	0.536237	5.96175	2.4955e-09	2.12654e-08	50486	G0S2
ENSG00000172922	515.403	1.74277	0.292337	5.9615	2.4994e-09	2.12876e-08	84153	RNASEH2C
ENSG00000168286	378.072	1.2151	0.203845	5.96093	2.50811e-09	2.13508e-08	57215	THAP11
ENSG00000204520	438.005	1.89102	0.317293	5.95985	2.5247e-09	2.14808e-08	100507436	MICA
ENSG00000163939	1122.01	-1.14888	0.19281	-5.95864	2.54349e-09	2.16295e-08	55193	PBRM1
ENSG00000236801	50.9166	2.57479	0.432293	5.95611	2.58307e-09	2.19548e-08	NA	RPL24P8
ENSG00000114388	244.985	1.15596	0.194127	5.95469	2.60573e-09	2.21359e-08	10641	NPRL2
ENSG00000108106	522.52	2.43609	0.409134	5.95426	2.61253e-09	2.21822e-08	27338	UBE2S
ENSG00000080345	1440.9	-1.02713	0.172575	-5.95179	2.65227e-09	2.25081e-08	55183	RIF1
ENSG00000167118	820.233	1.70157	0.285944	5.95071	2.66989e-09	2.26459e-08	81605	URM1
ENSG00000172156	279.258	3.184	0.535285	5.94823	2.71057e-09	2.29791e-08	6356	CCL11
ENSG00000136982	140.15	1.87334	0.314959	5.9479	2.71605e-09	2.30137e-08	79075	DSCC1
ENSG00000185627	2122.48	1.77942	0.299193	5.94741	2.72426e-09	2.30714e-08	5719	PSMD13
ENSG00000086730	177.556	2.2185	0.373055	5.94684	2.73364e-09	2.3139e-08	7462	LAT2
ENSG00000006075	32.424	5.17729	0.870623	5.94665	2.73687e-09	2.31544e-08	NA	NA
ENSG00000205246	250.624	2.52543	0.424822	5.94466	2.77028e-09	2.34249e-08	NA	NA
ENSG00000151287	149.342	1.81439	0.305255	5.94384	2.7842e-09	2.35306e-08	93081	TEX30
ENSG00000136816	469.779	1.44091	0.242424	5.94376	2.78563e-09	2.35306e-08	27348	TOR1B
ENSG00000259943	112.207	1.90179	0.320011	5.9429	2.80024e-09	2.36418e-08	NA	ZMPSTE24-DT
ENSG00000167925	277.793	1.66953	0.281011	5.94114	2.83043e-09	2.38845e-08	84514	GHDC
ENSG00000143376	1009.28	-1.0898	0.183438	-5.94095	2.83378e-09	2.39005e-08	81609	SNX27
ENSG00000100226	744.601	-1.46888	0.24733	-5.93895	2.86862e-09	2.41819e-08	9567	GTPBP1
ENSG00000127838	672.897	1.81566	0.305727	5.93884	2.87053e-09	2.41856e-08	25953	PNKD
ENSG00000261327	29.6732	4.97233	0.837307	5.93848	2.87682e-09	2.42263e-08	NA
ENSG00000142552	626.772	2.4403	0.411002	5.93744	2.89505e-09	2.43673e-08	57333	RCN3
ENSG00000107864	261.015	-1.875	0.315808	-5.93715	2.90025e-09	2.43986e-08	22849	CPEB3
ENSG00000211965	142.336	4.09271	0.689511	5.93566	2.92662e-09	2.46079e-08	NA	IGHV3-49
ENSG00000144381	4955.84	1.31764	0.222066	5.93354	2.96463e-09	2.4902e-08	3329	HSPD1
ENSG00000100410	624.959	1.73356	0.292162	5.93356	2.96441e-09	2.4902e-08	84844	PHF5A
ENSG00000125877	1021.41	1.78981	0.301669	5.93305	2.97358e-09	2.49644e-08	3704	ITPA
ENSG00000109536	545.088	1.51542	0.255494	5.93132	3.00507e-09	2.52159e-08	2483	FRG1
ENSG00000162723	37.1487	5.12853	0.864713	5.9309	3.01281e-09	2.5268e-08	89886	SLAMF9
ENSG00000162851	270.821	1.51386	0.255294	5.92988	3.03152e-09	2.54119e-08	64216	TFB2M
ENSG00000183765	275.06	1.58764	0.267794	5.9286	3.0553e-09	2.55982e-08	11200	CHEK2
ENSG00000128513	354.18	1.27504	0.215088	5.92796	3.06718e-09	2.56847e-08	25913	POT1
ENSG00000213654	369.213	2.41924	0.408124	5.9277	3.07201e-09	2.57121e-08	63940	GPSM3
ENSG00000108826	822.901	1.90887	0.322045	5.92735	3.0787e-09	2.57549e-08	51264	MRPL27
ENSG00000260027	104.462	3.30321	0.557363	5.92651	3.09449e-09	2.58739e-08	3217	HOXB7
ENSG00000131620	2963.2	3.30445	0.557605	5.92615	3.10123e-09	2.59171e-08	55107	ANO1
ENSG00000175606	419.499	1.64044	0.276846	5.92548	3.11388e-09	2.60096e-08	54968	TMEM70
ENSG00000211658	93.7924	5.05232	0.85267	5.92529	3.11739e-09	2.60257e-08	NA	IGLV3-27
ENSG00000213866	27.0974	3.01028	0.508068	5.92496	3.12379e-09	2.60659e-08	NA	YBX1P10
ENSG00000107929	1447.44	-1.24861	0.21077	-5.92402	3.14167e-09	2.62018e-08	23185	LARP4B
ENSG00000177106	2688.55	-2.18958	0.369672	-5.92304	3.16052e-09	2.63457e-08	64787	EPS8L2
ENSG00000168461	2588.24	1.40995	0.238061	5.92266	3.16772e-09	2.63923e-08	11031	RAB31
ENSG00000091128	179.642	-4.08625	0.690063	-5.92156	3.1891e-09	2.6557e-08	22798	LAMB4
ENSG00000162961	611.193	1.55802	0.263118	5.92139	3.19231e-09	2.65703e-08	84661	DPY30
ENSG00000136522	931.007	1.90027	0.32094	5.92096	3.20073e-09	2.66256e-08	57129	MRPL47
ENSG00000156234	230.169	3.87541	0.654532	5.92088	3.20219e-09	2.66256e-08	10563	CXCL13
ENSG00000165650	884.387	-1.61267	0.27244	-5.91934	3.23242e-09	2.68498e-08	118987	PDZD8
ENSG00000116731	1521.02	-1.24425	0.210236	-5.91833	3.25233e-09	2.70016e-08	7799	PRDM2
ENSG00000143556	4554.53	4.7513	0.802889	5.91776	3.26358e-09	2.70813e-08	6278	S100A7
ENSG00000164761	54.0576	3.34962	0.566159	5.91641	3.29052e-09	2.72911e-08	4982	TNFRSF11B
ENSG00000141480	716.403	1.66297	0.281105	5.91583	3.30215e-09	2.73738e-08	409	ARRB2
ENSG00000223551	66.661	3.11853	0.527259	5.91461	3.32666e-09	2.75631e-08	NA	TMSB4XP4
ENSG00000259672	37.8477	7.01916	1.18694	5.91364	3.34629e-09	2.77117e-08	NA
ENSG00000139722	1009.41	-1.38892	0.234873	-5.91349	3.34944e-09	2.77238e-08	79720	VPS37B
ENSG00000119965	158.49	1.1422	0.19321	5.91166	3.38668e-09	2.8018e-08	80007	C10orf88
ENSG00000149557	327.207	1.8477	0.312663	5.90957	3.43006e-09	2.83627e-08	9638	FEZ1
ENSG00000136048	334.321	1.28391	0.217397	5.90585	3.50832e-09	2.89806e-08	55332	DRAM1
ENSG00000165178	26.6883	3.96392	0.671181	5.90589	3.50754e-09	2.89806e-08	654817	NCF1C
ENSG00000198146	859.146	-2.38314	0.40367	-5.90368	3.5548e-09	2.93499e-08	54989	ZNF770
ENSG00000184378	36.2988	1.96687	0.333203	5.90292	3.57118e-09	2.94703e-08	84517	ACTRT3
ENSG00000196569	1266.74	-2.15635	0.365355	-5.90206	3.58982e-09	2.96092e-08	3908	LAMA2
ENSG00000177889	1474.89	1.28706	0.218084	5.90168	3.59812e-09	2.96629e-08	7334	UBE2N
ENSG00000178882	86.7361	3.82636	0.648387	5.90135	3.60548e-09	2.97086e-08	144347	RFLNA
ENSG00000214944	516.01	-1.41316	0.239496	-5.90057	3.62254e-09	2.98343e-08	64283	ARHGEF28
ENSG00000104332	1288.88	-2.42492	0.411015	-5.89983	3.63885e-09	2.99536e-08	6422	SFRP1
ENSG00000175893	741.081	-1.36461	0.23133	-5.89899	3.65729e-09	3.00904e-08	340481	ZDHHC21
ENSG00000166226	2325.47	1.41932	0.240623	5.89853	3.6676e-09	3.01601e-08	10576	CCT2
ENSG00000145283	104.927	-2.47786	0.420394	-5.89414	3.76638e-09	3.0957e-08	345274	SLC10A6
ENSG00000127585	186.35	-2.3398	0.397065	-5.89273	3.79857e-09	3.12059e-08	146330	FBXL16
ENSG00000182165	295.227	1.85164	0.314266	5.89195	3.81655e-09	3.13224e-08	NA	TP53TG1
ENSG00000167526	19380.8	1.49253	0.253356	5.89104	3.83775e-09	3.14806e-08	6137	RPL13
ENSG00000223350	26.6925	5.15187	0.874752	5.88952	3.87315e-09	3.17552e-08	NA	IGLV9-49
ENSG00000175874	76.9167	3.61343	0.613645	5.88847	3.89789e-09	3.19293e-08	200407	CREG2
ENSG00000138073	847.896	1.16794	0.198349	5.88834	3.90103e-09	3.19361e-08	10113	PREB
ENSG00000074582	367.651	1.07349	0.182353	5.8869	3.93513e-09	3.21672e-08	617	BCS1L
ENSG00000125864	66.4636	1.88553	0.320302	5.88672	3.93927e-09	3.2185e-08	631	BFSP1
ENSG00000136247	298.62	1.59794	0.271557	5.88438	3.99548e-09	3.26281e-08	55146	ZDHHC4
[truncated: 4,691 more rows]

## Sheet: Table S3
Table S3. Enriched upregulated and downregulated KEGG pathways of DEGs on ESCC samples compared with normal esophagus tissue using gage package (p-value < 0.05 and FDR < 0.05).
Enriched 42 pathways for upregulated DEGs
Category	Description	Number of genes corresponding to each pathway	p-value	FDR	Genes
hsa03010	Ribosome	92	1.18982e-24	3.61704e-22	MRPS17, RPL4, RPL5, RPL30, MRPS15, RPL3, RPL32, RPL31, MRPS14, RPL34, RPLP1, MRPS11, RPLP0, MRPS12, MRPL36, RPL10A, RPL9, MRPL32, RPL6, MRPL33, RPL7, MRPL4, RPS15, MRPL3, RPL7A, MRPL2, MRPL1, RPS19, RPL18A, RPL36AL, RPS18, RPL35, RPL37, RPL39, RPS13, RPS12, RPS9, RPL21, RPS7, RPS8, RPL23, RPS5, RPL22, RPL13A, RPS3A, RPSA, MRPS7, RPL24, RPL27, RPL29, UBA52, RPL10, MRPL18, RPL12, RPL11, MRPL16, MRP…
hsa05171	Coronavirus disease - COVID-19	104	1.07345e-16	1.63164e-14	RPL4, RPL5, RPL30, CSF3, CSF2, RPL3, RPL32, RPL31, RPL34, RPL10A, RPL9, RPL6, RPL7, RPS15, C4B, C4A, RPS19, RPL18A, RPL36AL, RPS18, C3AR1, RPL35, RPL37, RPL39, RPS13, RPS12, RPS9, RPL21, RPS7, RPS8, RPS5, RPL23, RPL22, CYBB, RPSA, AGTR1, RPL24, RPL27, RPL29, UBA52, C5AR1, C2, NLRP3, RPL41, ISG15, RPS26, CXCL10, RPS25, RPS28, IL6, RPS27, RPS29, RPL27A, RPS20, RPS21, RSL24D1, RPS24, CXCL8, RPLP1, R…
hsa05020	Prion disease	104	4.0657e-11	4.11991e-09	NCF1, NCF2, NCF4, MT-ND2, COX6A2, PSMD4, CREB3L4, PSMD2, KIF5A, CYBB, SDHC, CYBA, COX6B2, SDHA, SDHB, DDIT3, VDAC2, MT-CO2, MT-CO3, ATF4, NDUFB10, UQCRB, PSMD14, NDUFB11, PSMD13, ATP5MC2, CACNA1B, ATP5MC3, COX7A2, COX7A1, UQCRH, ATP5MC1, KLC4, STIP1, CYC1, HSPA5, CAV2, CAV1, HSPA6, GRIN2D, SEM1, IL6, UQCRQ, CYCS, COX7B, COX4I2, PIK3CD, COX7C, MT-ATP6, TUBA1C, TUBA1B, TUBA1A, RAC2, UQCRFS1, TUBB, …
hsa04145	Phagosome	64	3.99695e-09	3.03768e-07	ITGAM, NCF1, TFRC, NCF2, NCF4, ITGB2, FCAR, ACTB, CTSS, TUBA1C, TUBA1B, FCGR3A, TUBA1A, FCGR3B, CTSL, SEC61G, OLR1, ITGAV, CD36, SEC61B, ATP6V1E1, HLA-DOA, HLA-DOB, ATP6V1E2, HLA-DPA1, ATP6V0B, ATP6V0E1, TUBB, SFTPD, HLA-B, CYBB, HLA-C, TAP1, CYBA, HLA-A, HLA-F, TUBB2B, ITGA5, TLR2, COLEC11, DYNC1I2, C1R, THBS2, CORO1A, THBS3, HLA-DMA, HLA-DMB, CLEC7A, CD14, FCGR1A, ATP6V0E2, HLA-DQA2, RILP, ATP6…
hsa05012	Parkinson disease	96	6.72644e-09	4.08967e-07	COX7B, COX4I2, UBE2L6, PARK7, CALML4, MT-ND2, COX6A2, COX7C, MT-ATP6, TUBA1C, TUBA1B, UCHL1, TUBA1A, PSMD4, PSMD2, KIF5A, UQCRFS1, SLC39A8, SLC39A1, SLC39A4, SLC39A3, TUBB, NDUFC2, SLC39A13, SDHC, COX6B2, SDHA, SDHB, PSMA3, TUBB2B, PSMA4, PSMA1, DDIT3, NDUFS5, NDUFS3, VDAC2, MT-CO2, MT-CO3, UBA52, ATF4, NDUFB9, NDUFB7, UQCRB, PSMD14, NDUFB6, NDUFB10, NDUFB11, PSMD13, NDUFB5, NDUFB4, NDUFB3, ATP5M…
hsa05323	Rheumatoid arthritis	44	2.68832e-08	1.36208e-06	CD86, CXCL6, CSF2, CXCL8, CD80, ITGB2, CXCL1, CXCL3, CXCL2, CXCL5, TNFSF13B, ICAM1, HLA-DMA, HLA-DMB, CTSL, CTSK, CCL2, CTLA4, ACP5, ATP6V1E1, HLA-DOA, ATP6V0E2, HLA-DOB, HLA-DQA2, ATP6V1E2, ATP6V1C1, HLA-DPA1, IL11, ATP6V0B, HLA-DRB5, ATP6V0E1, ANGPT1, MMP1, CCL20, MMP3, FOS, IL6, IL23A, IL1B, HLA-DPB1, HLA-DRA, LTB, HLA-DRB1, TLR2
hsa00190	Oxidative phosphorylation	56	5.80153e-08	2.51952e-06	COX7B, COX4I2, MT-ND2, COX6A2, COX7C, MT-ATP6, UQCRFS1, ATP6V1E1, ATP6V1E2, ATP6V0B, ATP6V0E1, NDUFC2, SDHC, COX6B2, SDHA, SDHB, NDUFS5, NDUFS3, MT-CO2, MT-CO3, NDUFB9, NDUFB7, UQCRB, NDUFB6, NDUFB10, NDUFB11, NDUFB5, NDUFB4, COX17, NDUFB3, ATP5MC2, NDUFB2, ATP5MC3, NDUFB1, COX7A2, UQCR10, COX5B, COX7A1, UQCRH, ATP5MC1, CYC1, ATP6V0E2, ATP6V1C1, ATP5PF, NDUFA8, NDUFA5, ATP5PB, NDUFA4, NDUFA1, COX…
hsa05150	Staphylococcus aureus infection	44	8.45963e-08	3.21466e-06	C1QB, C1QA, SELPLG, ITGAM, C1S, C1R, C5AR1, CFI, ITGB2, FPR1, KRT23, FPR3, FPR2, FCAR, C2, ICAM1, C4B, C4A, HLA-DMA, FCGR3A, HLA-DMB, FCGR3B, C3AR1, FCGR1A, HLA-DOA, HLA-DOB, HLA-DQA2, HLA-DPA1, IL10, HLA-DRB5, KRT34, KRT10, KRT9, KRT18, FCGR2A, KRT17, KRT16, KRT14, HLA-DPB1, HLA-DRA, DEFB4A, FCGR2B, HLA-DRB1, C1QC
hsa05016	Huntington disease	103	1.11003e-07	3.74942e-06	MT-ND2, COX6A2, PSMD4, CREB3L4, PSMD2, KIF5A, AP2M1, TGM2, SDHC, COX6B2, SDHA, SDHB, TBPL1, VDAC2, MT-CO2, MT-CO3, STX1A, NDUFB10, UQCRB, PSMD14, NDUFB11, PSMD13, ATP5MC2, CACNA1B, ATP5MC3, COX7A2, COX7A1, UQCRH, ATP5MC1, KLC4, CYC1, NRBF2, DNAH17, SEM1, UQCRQ, CYCS, COX7B, COX4I2, COX7C, DNALI1, BBC3, MT-ATP6, TUBA1C, TUBA1B, TUBA1A, UQCRFS1, GPX2, GPX1, TUBB, GPX8, GPX7, NDUFC2, WIPI1, CREB3, P…
hsa05415	Diabetic cardiomyopathy	73	6.2848e-07	1.91058e-05	COX7B, NCF1, NCF2, NCF4, COX4I2, ATP2A3, PIK3CD, MT-ND2, COX6A2, COX7C, MT-ATP6, MPC2, RAC2, UQCRFS1, CD36, MMP2, CYBB, NDUFC2, SDHC, CYBA, COX6B2, SDHA, MMP9, SDHB, NDUFS5, AGTR1, NDUFS3, VDAC2, MT-CO2, MT-CO3, PLCB2, NDUFB9, NDUFB7, UQCRB, NDUFB6, NDUFB10, NDUFB11, NDUFB5, NDUFB4, NDUFB3, ATP5MC2, NDUFB2, ATP5MC3, NDUFB1, COX7A2, UQCR10, COX5B, AGER, COX7A1, UQCRH, ATP5MC1, PTPA, PLN, CYC1, ATP…
hsa05014	Amyotrophic lateral sclerosis	114	1.4303e-06	3.95282e-05	MT-ND2, COX6A2, ACTB, PSMD4, PSMD2, KIF5A, SDHC, COX6B2, SDHA, SDHB, DDIT3, SRSF3, MT-CO2, MT-CO3, PFN1, SRSF7, PFN2, ATF4, NDUFB10, UQCRB, PSMD14, NDUFB11, PSMD13, ATP5MC2, ATP5MC3, COX7A2, COX7A1, UQCRH, ATP5MC1, KLC4, NUP85, CYC1, NRBF2, DNAH17, HSPA5, RAB39B, GRIN2D, SEM1, UQCRQ, CYCS, HNRNPA1L2, COX7B, NXT1, COX4I2, COX7C, DNALI1, MT-ATP6, TUBA1C, TUBA1B, TUBA1A, CASP1, UQCRFS1, GPX2, GPX1, …
hsa05416	Viral myocarditis	30	1.5978e-06	4.04775e-05	CD86, CD40, LAMA1, CD80, ITGB2, PRF1, ACTB, ICAM1, HLA-DMA, HLA-DMB, SGCD, SGCA, SGCB, RAC2, RAC3, HLA-DOA, BID, HLA-DOB, HLA-DQA2, HLA-DPA1, HLA-DRB5, CAV1, HLA-B, HLA-C, HLA-A, HLA-F, HLA-DPB1, HLA-DRA, CYCS, HLA-DRB1
hsa05208	Chemical carcinogenesis - reactive oxygen species	77	1.82868e-06	4.2763e-05	COX7B, NCF1, NCF2, COX4I2, PIK3CD, MT-ND2, COX6A2, COX7C, MT-ATP6, UQCRFS1, GSTO1, AKR1A1, NDUFC2, SDHC, CYBA, FOS, COX6B2, SDHA, SDHB, NDUFS5, NDUFS3, VDAC2, MT-CO2, MT-CO3, PRKD1, NDUFB9, NDUFB7, UQCRB, NDUFB6, NDUFB10, NDUFB11, NDUFB5, NDUFB4, NDUFB3, ATP5MC2, NDUFB2, ATP5MC3, GSTT2, NDUFB1, COX7A2, UQCR10, COX5B, COX7A1, UQCRH, ATP5MC1, HMOX1, CYC1, GSTM4, GSTM3, ATP5PF, NQO1, NDUFA8, GSTM2, …
hsa03050	Proteasome	25	2.26391e-06	4.91593e-05	PSMD14, PSMD13, POMP, PSMB10, PSMA7, PSMB6, PSMB7, PSMB4, PSMB5, PSMD4, PSMD2, PSMB1, PSMB8, PSMB9, SEM1, PSMC5, PSMA3, PSMC6, PSMA4, PSMA1, PSMC4, PSMC1, PSMC2, PSME1, PSME2
hsa04061	Viral protein interaction with cytokine and cytokine receptor	42	2.88533e-06	5.8476e-05	CCL13, CSF1R, CXCL6, CXCL9, CCL11, CXCL8, IL24, CXCR4, CXCL1, CXCL13, CXCL3, IL2RG, CXCL14, CXCL2, CXCL5, CX3CL1, CCL8, IL18RAP, CXCR1, CXCR3, TNFSF10, CCL2, TNFRSF14, CCL19, CCL17, CCR2, IL10, CCR1, CCL24, TNFSF14, CCL20, TNFRSF10C, TNFRSF10B, TNFRSF1B, TNFRSF10D, CXCL10, CXCL11, IL6, IL2RA, XCL1, ACKR3, CCL26
hsa05140	Leishmaniasis	34	8.63503e-06	0.000164066	ITGAM, NCF1, NCF2, NCF4, ITGB2, PTGS2, HLA-DMA, FCGR3A, HLA-DMB, FCGR3B, FCGR1A, HLA-DOA, HLA-DOB, HLA-DQA2, HLA-DPA1, IL10, MARCKSL1, HLA-DRB5, NOS2, IFNGR1, STAT1, CYBB, CYBA, FOS, MAPK12, EEF1A1, MAPK11, FCGR2A, IL1B, HLA-DPB1, HLA-DRA, PTPN6, HLA-DRB1, TLR2
hsa04640	Hematopoietic cell lineage	40	1.54888e-05	0.000276976	CSF1R, CSF3, CSF2, CSF3R, ITGAM, TFRC, ITGA2B, CD1D, CD3D, HLA-DMA, HLA-DMB, CD19, CD38, CD14, CD36, FCGR1A, HLA-DOA, HLA-DOB, HLA-DQA2, CD33, HLA-DPA1, IL11, HLA-DRB5, MME, EPOR, CD2, CD4, IL6, CD8B, IL1B, IL2RA, CD7, IL3RA, HLA-DPB1, HLA-DRA, ITGA5, IL7R, MS4A1, CD22, HLA-DRB1
hsa05133	Pertussis	33	1.82853e-05	0.000308819	C1QB, C1QA, CXCL6, ITGAM, CXCL8, C1S, C1R, ITGB2, LY96, C4BPB, CALML4, CXCL5, C2, C4B, PYCARD, C4A, CFL2, CASP1, NLRP3, CD14, IL10, NOS2, FOS, MAPK12, MAPK11, IL6, IRF3, IL23A, IL1B, IRF8, ITGA5, CALM2, C1QC
hsa05010	Alzheimer disease	113	3.7425e-05	0.000598801	CHRM3, CALML4, MT-ND2, COX6A2, PSMD4, PSMD2, KIF5A, SLC39A8, SLC39A1, SLC39A4, SLC39A3, CYBB, SDHC, COX6B2, SDHA, DKK1, SDHB, DDIT3, VDAC2, MT-CO2, MT-CO3, ATF4, NDUFB10, UQCRB, PSMD14, NDUFB11, PSMD13, ATP5MC2, ATP5MC3, COX7A2, COX7A1, AGER, UQCRH, ATP5MC1, KLC4, CYC1, NRBF2, FADD, APOE, NAE1, WNT2, FZD2, FZD7, FZD6, FZD8, GRIN2D, SEM1, IL6, CDK5, UQCRQ, NOX4, CYCS, CALM2, NOX1, COX7B, COX4I2, A…
hsa04380	Osteoclast differentiation	47	4.51041e-05	0.000685583	LILRA6, CSF1R, SPI1, NCF1, NCF2, NCF4, SIRPG, FHL2, PIK3CD, TREM2, TNFRSF11B, LILRA2, SIRPB1, RELB, LILRA5, SOCS3, FCGR3A, SOCS1, FCGR3B, CTSK, SIRPA, ACP5, FCGR1A, IFNGR1, STAT1, STAT2, NFATC1, LILRB1, CYBA, TYK2, LILRB2, FOS, LILRB3, LILRB4, MAPK12, NFKB2, OSCAR, MAPK11, TYROBP, FCGR2A, LCK, IL1B, BTK, FOSB, LCP2, FCGR2B, NOX1
hsa05330	Allograft rejection	20	5.60234e-05	0.000811006	IL10, CD86, HLA-DRB5, CD40, CD80, HLA-B, PRF1, HLA-C, GZMB, HLA-A, HLA-F, HLA-DMA, HLA-DMB, HLA-DPB1, HLA-DRA, HLA-DOA, HLA-DOB, HLA-DQA2, HLA-DRB1, HLA-DPA1
hsa04060	Cytokine-cytokine receptor interaction	90	6.23927e-05	0.000862154	CXCL6, CSF3, CXCL9, CD40, CSF2, CSF3R, CXCL8, IL24, CXCL1, CXCL13, CXCL3, CXCL14, CXCL2, CXCL5, CX3CL1, EDA2R, TNFSF13B, IL27RA, IL18RAP, TNFSF10, TNFRSF8, TNFRSF4, CCR2, IL10, ACVR1, IL11, TNFRSF12A, IFNGR1, TNFRSF18, NGF, TNFRSF1B, IL23A, IL1B, IL3RA, XCL1, LTB, CSF1R, CCL13, CCL11, EBI3, CXCR4, TNFRSF11B, IL2RG, CCL8, ACVR1C, CXCR1, CXCR3, IL21R, CCL2, TNFRSF17, TNFRSF14, CCL19, IL12RB1, CCL17…
hsa05169	Epstein-Barr virus infection	66	7.69278e-05	0.00101678	CD40, PIK3CD, TNFAIP3, CD3D, ICAM1, CCND3, PSMD4, PSMD2, HLA-DOA, JAK3, HLA-DOB, B2M, HLA-DPA1, PDIA3, HLA-B, HLA-C, TAP1, TYK2, HLA-A, HLA-F, RUNX3, CCNA1, IRF3, CCNE1, OAS2, TRAF5, BTK, TLR2, PSMD14, PSMD13, RELB, HLA-DMA, HLA-DMB, CD19, E2F1, BAK1, FADD, CD58, BID, HLA-DQA2, HLA-DRB5, GADD45A, STAT1, STAT2, ISG15, MAPK12, GADD45G, NFKB2, SEM1, CXCL10, MAPK11, PSMC5, IL6, PSMC6, PSMC4, CDK4, PS…
hsa05332	Graft-versus-host disease	21	8.67668e-05	0.00109905	CD86, HLA-DRB5, CD80, HLA-B, PRF1, HLA-C, GZMB, HLA-A, HLA-F, HLA-DMA, IL6, HLA-DMB, IL1B, HLA-DPB1, HLA-DRA, KLRD1, HLA-DOA, HLA-DOB, HLA-DQA2, HLA-DRB1, HLA-DPA1
hsa04612	Antigen processing and presentation	32	9.28552e-05	0.00112912	CTSS, HLA-DMA, HLA-DMB, CTSL, HLA-DOA, HLA-DOB, HLA-DQA2, B2M, CTSB, HLA-DPA1, PDIA3, CD74, HLA-DRB5, HSP90AA1, HSPA5, NFYB, HSPA6, HLA-B, HLA-C, TAP1, HLA-A, HLA-F, CD4, CD8B, RFXAP, PSME1, HLA-DPB1, PSME2, HLA-DRA, KLRD1, HLA-DRB1, LGMN
hsa04932	Non-alcoholic fatty liver disease	53	0.000120854	0.00141307	COX7B, CXCL8, COX4I2, PIK3CD, COX6A2, COX7C, UQCRFS1, NDUFC2, SDHC, FOS, COX6B2, SDHA, SDHB, IL1B, DDIT3, NDUFS5, NDUFS3, MT-CO2, MT-CO3, ATF4, NDUFB9, NDUFB7, UQCRB, NDUFB6, NDUFB10, NDUFB11, NDUFB5, NDUFB4, NDUFB3, NDUFB2, NDUFB1, COX7A2, UQCR10, COX5B, COX7A1, UQCRH, SOCS3, CYC1, BID, NDUFA8, NDUFA5, NDUFA4, NDUFA1, NR1H3, COX6C, MAPK12, UQCRHL, MAPK11, IL6, UQCRQ, NDUFAB1, CYCS, BAX
hsa04940	Type I diabetes mellitus	21	0.000130892	0.00147374	CD86, HLA-DRB5, GAD1, CD80, HLA-B, PRF1, HLA-C, GZMB, HLA-A, HLA-F, HSPD1, HLA-DMA, HLA-DMB, IL1B, HLA-DPB1, HLA-DRA, HLA-DOA, HLA-DOB, HLA-DQA2, HLA-DRB1, HLA-DPA1
hsa05022	Pathways of neurodegeneration - multiple diseases	132	0.000161967	0.0017585	CHRM3, UBE2L6, PARK7, CALML4, MT-ND2, COX6A2, PSMD4, PSMD2, KIF5A, CYBB, SDHC, COX6B2, SDHA, DKK1, SDHB, DDIT3, VDAC2, MT-CO2, MT-CO3, UBA52, STX1A, ATF4, NDUFB10, UQCRB, PSMD14, NDUFB11, PSMD13, ATP5MC2, CACNA1B, ATP5MC3, HTRA2, COX7A2, COX7A1, AGER, UQCRH, ATP5MC1, KLC4, UBC, CYC1, NRBF2, FADD, WNT2, FZD2, DNAH17, HSPA5, FZD7, FZD6, FZD8, RAB39B, GRIN2D, SEM1, IL6, CDK5, UQCRQ, NOX4, CYCS, CALM…
hsa04714	Thermogenesis	72	0.00021081	0.00220987	COX7B, COX4I2, MT-ND2, COX6A2, COX7C, ACTB, MT-ATP6, CREB3L4, DPF1, MLST8, UQCRFS1, COA6, COA5, ACTL6A, NDUFC2, ACSL5, SDHC, COX6B2, CPT1C, SDHA, SDHB, CREB3, NDUFS5, NDUFS3, MT-CO2, MT-CO3, NDUFB9, SMARCD3, NDUFB7, UQCRB, NDUFB6, NDUFB10, NDUFB11, NDUFB5, NDUFB4, COX17, NDUFB3, ATP5MC2, NDUFB2, ATP5MC3, NDUFB1, COX7A2, UQCR10, COX5B, COX7A1, UQCRH, ATP5MC1, ADCY5, COX14, CYC1, SLC25A20, ATP5PF, …
hsa05418	Fluid shear stress and atherosclerosis	46	0.000806463	0.00814367	NCF1, NCF2, ITGA2B, PDGFB, GSTT2, PDGFA, PIK3CD, PLAT, CALML4, ACTB, HSP90B1, ICAM1, SUMO1, CTSL, SUMO2, RAC2, CCL2, HMOX1, RAC3, ITGAV, GSTM4, ACVR1, NQO1, GSTM3, GSTM2, EDN1, HSP90AA1, GSTM1, VCAM1, CAV2, GSTO1, CAV1, MMP2, CYBA, FOS, SELE, MMP9, MAPK12, ASS1, MAPK11, IL1B, GSTA1, BMPR1B, CALM2, NOX1, BMPR1A
hsa04657	IL-17 signaling pathway	34	0.00083044	0.00814367	CXCL6, CEBPB, CSF3, CCL11, CSF2, CXCL8, TNFAIP3, CXCL1, CXCL3, PTGS2, CXCL2, CXCL5, HSP90B1, S100A7A, CCL2, FADD, CCL17, HSP90AA1, MMP1, CCL20, MMP3, FOS, MMP9, MAPK12, MAPK11, CXCL10, IL6, MMP13, TRAF4, IL1B, TRAF5, FOSB, DEFB4A, S100A7
hsa04659	Th17 cell differentiation	37	0.00145237	0.0137975	EBI3, IL2RG, CD3D, IL27RA, HLA-DMA, HLA-DMB, IL21R, IL12RB1, HLA-DOA, JAK3, HLA-DOB, HLA-DQA2, HLA-DPA1, STAT5A, HLA-DRB5, HSP90AA1, IFNGR1, STAT1, NFATC1, TYK2, FOS, FOXP3, MAPK12, RUNX1, MAPK11, ZAP70, CD4, IL6, LCK, IL23A, IL1B, IL2RA, HLA-DPB1, HLA-DRA, CD247, NFKBIE, HLA-DRB1
hsa05340	Primary immunodeficiency	17	0.00225744	0.0205433	CD40, TAP1, IL2RG, CD3D, CD79A, ZAP70, CD4, CD8B, LCK, CD19, RFXAP, BTK, IL7R, ICOS, JAK3, ADA, RAG1
hsa05166	Human T-cell leukemia virus 1 infection	65	0.0022976	0.0205433	CD40, CSF2, SPI1, ITGB2, PIK3CD, CD3D, ICAM1, POLB, CDC20, CCND3, PTTG1, CREB3L4, CDC26, CHEK2, HLA-DOA, JAK3, HLA-DOB, B2M, HLA-DPA1, MMP7, MSX2, HLA-B, HLA-C, HLA-A, FOS, HLA-F, CCNA1, CREB3, KAT2A, CCNE1, LCK, TBPL1, ANAPC4, VDAC2, ATF4, ANAPC15, SRF, IL2RG, ANAPC10, ANAPC11, RELB, ADCY5, HLA-DMA, HLA-DMB, E2F1, HLA-DQA2, STAT5A, EGR2, HLA-DRB5, CDKN2A, NFYB, NFATC1, NFKB2, CD4, IL6, CDK4, IL2…
hsa04610	Complement and coagulation cascades	30	0.00273936	0.0237933	C1QB, C1QA, SERPINA1, ITGAM, C1S, C1R, PROS1, C5AR1, CFI, ITGB2, SERPINE1, PLAT, C4BPB, C2, SERPINA5, C4B, C4A, PLAU, C3AR1, ITGAX, VSIG4, A2M, SERPINF2, F2R, PLAUR, F3, PROCR, PROC, F2RL2, C1QC
hsa05320	Autoimmune thyroid disease	21	0.00326238	0.027549	IL10, CD86, HLA-DRB5, CD40, CD80, HLA-B, PRF1, HLA-C, GZMB, HLA-A, HLA-F, HLA-DMA, HLA-DMB, HLA-DPB1, HLA-DRA, CTLA4, HLA-DOA, HLA-DOB, HLA-DQA2, HLA-DRB1, HLA-DPA1
hsa04514	Cell adhesion molecules	48	0.00378667	0.0311121	CD86, CNTNAP1, CD40, SELPLG, ITGAM, CD80, SDC3, ITGB2, NRXN3, ICAM3, VTCN1, CLDN1, PVR, ICAM1, HLA-DMA, ALCAM, HLA-DMB, CDH2, CTLA4, NCAM1, NRCAM, ITGAV, CD58, ICOS, TIGIT, HLA-DOA, HLA-DOB, HLA-DQA2, HLA-DPA1, CD276, HLA-DRB5, VCAM1, HLA-B, HLA-C, HLA-A, HLA-F, SELE, CD2, CD4, VCAN, SELL, CD6, CD8B, HLA-DPB1, HLA-DRA, SIGLEC1, CD22, HLA-DRB1
hsa05321	Inflammatory bowel disease	24	0.00433292	0.0346634	IL10, HLA-DRB5, IFNGR1, STAT1, NFATC1, IL2RG, FOXP3, HLA-DMA, IL6, HLA-DMB, IL18RAP, IL23A, IL1B, HLA-DPB1, IL21R, STAT4, HLA-DRA, HLA-DOA, IL12RB1, HLA-DOB, HLA-DQA2, HLA-DRB1, HLA-DPA1, TLR2
hsa01100	Metabolic pathways	358	0.00490402	0.0382262	HPSE2, GLDC, NUDT2, MT-ND2, ENO2, GBA2, GCSH, IL4I1, C1GALT1C1, TDO2, FLAD1, LIPG, LRAT, CHAC2, DHRS4L2, ATP6V1E1, SEPHS1, ATP6V1E2, SEPHS2, SDS, ATP6V0E1, ALG5, HSD11B1L, ALG3, ACSL5, CMBL, ALG1, CYP27A1, CHIT1, MTHFD2, HMBS, ACOT2, ACOT1, SUCLG1, MT-CO2, HPRT1, LAP3, MT-CO3, PLPP2, PLPP1, IDO1, LIPT2, GCDH, LIPT1, HACD1, RPN1, PLA2G5, SDSL, HACD3, PLA2G7, ADH5, HSD11B1, CYP27B1, LDHB, PPCS, NEU…
hsa04933	AGE-RAGE signaling pathway in diabetic complications	33	0.00526765	0.0400341	CXCL8, SERPINE1, PIK3CD, AGER, ICAM1, CCL2, STAT5A, EDN1, VCAM1, STAT1, MMP2, FN1, VEGFB, CYBB, NFATC1, SELE, F3, MAPK12, AGT, COL1A1, MAPK11, COL3A1, IL6, COL1A2, CDK4, IL1B, COL4A6, AGTR1, BAX, COL4A5, NOX4, PLCB2, NOX1
hsa04668	TNF signaling pathway	36	0.00554149	0.0410881	CXCL6, CEBPB, CSF2, TNFAIP3, PIK3CD, CXCL1, CXCL3, PTGS2, CXCL2, CXCL5, CX3CL1, ICAM1, RPS6KA4, SOCS3, CREB3L4, CCL2, FADD, EDN1, VCAM1, CCL20, MMP3, LIF, TRAF1, FOS, TNFRSF1B, SELE, MMP9, MAPK12, MAPK11, CXCL10, CREB3, IL6, IL1B, TRAF5, BIRC3, ATF4
hsa05310	Asthma	14	0.00596073	0.0431443	IL10, HLA-DRB5, CD40, CCL11, FCER1G, HLA-DMA, HLA-DMB, HLA-DPB1, HLA-DRA, HLA-DOA, HLA-DOB, HLA-DQA2, HLA-DRB1, HLA-DPA1
Enriched 2 pathways for downregulated DEGs
Category	Description	Number of genes corresponding to each pathway	p-value	FDR	Genes
hsa04520	Adherens junction	23	2.98282e-08	9.51519e-06	FARP2, TCF7L2, CREBBP, TCF7, CTNND1, LMO7, ACTN4, IQGAP1, BAIAP2, PTPRF, EGFR, IGF1R, TJP1, AFDN, FER, PTPRB, CDH1, PARD3, EP300, NECTIN4, WASF2, NECTIN1, MAPK3
hsa04530	Tight junction	34	2.53878e-06	0.000404935	PATJ, CACNA1D, ARHGAP17, PPP2R2A, PRKCZ, PRKAG3, CD1A, AMOT, SLC9A3R1, PARD6B, MARVELD2, MYH14, CGNL1, RAB8A, MAGI1, MAP3K1, PRKCE, ACTN4, CGN, CLDN11, TJP1, AFDN, TIAM1, CLDN4, OCLN, DLG2, PPP2R2C, PARD3, CLDN18, AMOTL1, TJP3, TJP2, PALS1, LLGL2

## Sheet: Table S4
Table S5. Top 20 hub genes in network ranked by Degree method
Rank	Name	Score
1	RPS27A	85
2	EP300	50
2	HIST1H4F	50
4	RPS3A	49
5	RPLP0	48
5	RPL4	48
7	RPL7A	47
8	NPM1	46
9	RPS2	45
9	RPL23A	45
9	RPL9	45
9	RPL6	45
13	RPSA	44
13	RPS20	44
15	RPS18	43
15	RPL13A	43
15	EEF1A1	43
15	RPL21	43
15	RPS27	43
20	RPL7	42

## Sheet: Table S5
Table S4. Identified Hub Genes in the Protein-Protein Interaction Network Modules
Cluster	Score (Density*#Nodes)	Nodes	Edges	Node IDs
1	31.879	34	526	RPS18, RPSA, EEF1B2, RPS2, RPL18A, RPL10, SRP9, RPS27, RPL23A, SRP14, RPLP0, RPS20, RPL9, EEF1A1, RPL39, RPL7, RPL21, RPL39L, RPS27A, RPL10A, RPL29, PSMC1, RPL6, RPL22, RPL4, RPS7, RPL26L1, NPM1, RPS26, RPL13A, RPS3A, EIF5A2, RPS15, RPL7A
2	8.533	31	128	HIST1H1D, MMP10, CXCL8, PLAU, MMP3, SERPINE1, MMP13, HIST1H2BC, RSAD2, IFI35, HIST1H2AI, HIST2H2AB, IFI6, CXCL10, KMT2C, CTGF, IFI27, SPP1, HIST1H3J, KMT2D, POSTN, H3F3B, IFI44, HIST1H1B, HIST1H1A, GBP1, TIMP1, MMP1, PPIA, HIST1H1E, BST2
3	4.667	7	14	LILRB2, C3AR1, C1QA, MSR1, RNASE6, MS4A4A, FCGR3A
4	3.75	9	15	SMN1, RPA2, HIST2H2AC, SUMO2, SNRPC, SMN2, BARD1, HIST1H2BL, SNRPE

## Sheet: Table S6
Table S4. Gene expression of top 100 DEGs on ESCC samples compared with normal esophagus tissue on different tumor stages (I-IV)
Ensembl ID	hgnc_symbl	I	II	III	IV
ENSG00000227232	WASH7P	4.89241	4.5576	5.69972	5.3159
ENSG00000237683	RP11-34P13.9	-2.08328	-0.548324	1.20519	1.39471
ENSG00000225972	MTND1P23	2.26363	3.24861	1.75434	1.85983
ENSG00000225630	MTND2P28	1.64525	2.98542	0.0115592	2.26973
ENSG00000237973	MTCO1P12	3.00431	3.41688	2.74963	3.08267
ENSG00000229344	MTCO2P12	3.07866	4.07982	1.54595	2.55498
ENSG00000248527	MTATP6P1	3.04151	3.67379	2.27025	3.40188
ENSG00000198744	MTCO3P12	4.76416	6.24872	3.90024	4.68518
ENSG00000224956	RP11-206L10.6	-3.17125	0.651758	2.46409	3.72598
ENSG00000237491	LINC01409	-3.25068	-0.601602	0.541245	-0.0313188
ENSG00000225880	LINC00115	-1.23979	1.33001	0.829309	0.606061
ENSG00000228794	LINC01128	1.60359	1.28865	0.906809	1.55278
ENSG00000223764	LINC02593	0.0536732	-2.83846	0.487235	0.705337
ENSG00000187634	SAMD11	-0.985107	-2.24084	0.470603	0.00152432
ENSG00000188976	NOC2L	-0.314563	-0.0856512	0.494138	-0.236087
ENSG00000187961	KLHL17	-1.62066	-0.783074	0.322727	-0.00973741
ENSG00000187583	PLEKHN1	-8.08494	-2.69192	-2.94193	-2.02522
ENSG00000187642	PERM1	-7.87243	-3.11883	-3.38277	-1.06769
ENSG00000272512	AL645608.7	-1.35458	-3.88726	0.8735	-0.666703
ENSG00000188290	HES4	-0.444338	-0.306392	0.677242	0.579266
ENSG00000187608	ISG15	3.46411	4.90324	6.20187	6.632
ENSG00000188157	AGRN	-1.71699	-0.445893	0.739327	-0.824888
ENSG00000217801	AL390719.47	-4.61256	-1.84094	-1.0575	0.930725
ENSG00000237330	RNF223	-7.94872	-4.12892	-2.96414	-1.73636
ENSG00000131591	C1orf159	-3.47285	-1.97084	-0.373351	-0.501688
ENSG00000272141	RP11-465B22.8	-4.36159	-0.645027	0.985876	1.05548
ENSG00000186891	TNFRSF18	-0.555768	2.90011	4.08104	1.27335
ENSG00000186827	TNFRSF4	-1.00012	0.470054	3.22628	2.03163
ENSG00000078808	SDF4	-0.432204	0.0420331	0.564123	-0.0912923
ENSG00000176022	B3GALT6	0.744031	1.22691	1.70478	0.85057
ENSG00000184163	C1QTNF12	-2.3463	0.260037	2.02045	0.56814
ENSG00000160087	UBE2J2	-0.580863	-0.174972	0.43334	0.104088
ENSG00000162572	SCNN1D	0.610303	-0.0149742	1.54512	2.73121
ENSG00000131584	ACAP3	-1.46835	-1.25889	-0.211155	0.108339
ENSG00000169972	PUSL1	-1.91177	-1.1703	-0.345694	-0.807024
ENSG00000127054	INTS11	-0.203558	-0.266251	0.670651	0.649394
ENSG00000240731	RP5-890O3.9	-0.729277	-0.967074	0.0230072	0.281147
ENSG00000224051	CPTP	-3.11064	-1.56266	-0.51506	-0.54024
ENSG00000169962	TAS1R3	-7.31346	-3.7653	-1.42434	-2.45435
ENSG00000107404	DVL1	-1.3148	-0.721966	0.148893	0.347768
ENSG00000162576	MXRA8	0.473192	0.709488	1.09904	0.16002
ENSG00000175756	AURKAIP1	1.18839	0.736186	1.3792	0.970016
ENSG00000221978	CCNL2	0.281912	0.497393	1.19385	1.34119
ENSG00000224870	MRPL20-AS1	0.31048	0.662744	1.21311	0.612512
ENSG00000242485	MRPL20	1.04495	-0.109171	0.102208	-0.0995621
ENSG00000272455	MRPL20-DT	-0.278118	1.75213	2.07226	1.41749
ENSG00000235098	ANKRD65	1.2818	1.43512	0.710387	0.716207
ENSG00000225285	LINC01770	1.56829	1.33921	1.87315	1.87715
ENSG00000179403	VWA1	1.45753	1.30493	0.96478	0.61398
ENSG00000215915	ATAD3C	0.871589	1.06581	0.663222	1.10244
ENSG00000160072	ATAD3B	-0.65761	-0.343258	1.08233	0.808311
ENSG00000197785	ATAD3A	-1.00069	0.132452	1.2708	0.53994
ENSG00000160075	SSU72	0.880978	0.5684	0.724083	0.494072
ENSG00000228594	FNDC10	-2.36552	-0.532795	0.954188	-0.502504
ENSG00000272106	lnc-FNDC10-1:3	1.30992	0.31164	0.473606	0.955854
ENSG00000197530	MIB2	-2.67457	-1.72531	0.515842	0.90963
ENSG00000248333	CDK11B	2.02148	1.16467	1.49412	1.65713
ENSG00000189339	SLC35E2B	0.407381	0.159384	1.00956	0.786159
ENSG00000268575	NR_132739	-1.59781	-1.96047	-0.873731	-0.594132
ENSG00000227775	RP1-283E3.2	-3.72446	-2.12608	-0.586107	-0.883538
ENSG00000215790	SLC35E2A	-2.46327	-1.36412	-0.150271	-0.327917
ENSG00000008130	NADK	0.226094	-0.23591	1.03932	0.500016
ENSG00000078369	GNB1	0.650976	0.526868	0.450392	0.103027
ENSG00000178821	TMEM52	-2.75336	-1.70916	0.468151	2.81256
ENSG00000067606	PRKCZ	-3.23499	-1.81555	-1.05337	-2.26039
ENSG00000182873	PRKCZ-AS1	-1.86372	-2.38729	-0.870818	-1.34046
ENSG00000162585	FAAP20	-0.308692	0.265023	1.05885	0.833001
ENSG00000157933	SKI	-1.29529	-1.37425	-1.27624	-1.01911
ENSG00000116151	MORN1	-2.40002	-2.33897	-1.31061	-0.990332
ENSG00000157916	RER1	-0.446245	0.0897644	0.124839	-0.230258
ENSG00000157911	PEX10	-1.43199	-0.807321	0.198727	-0.0954112
ENSG00000149527	PEX10	-6.76432	-2.45414	-1.23316	-0.860199
ENSG00000157881	PANK4	0.433077	-0.15379	0.579468	0.613341
ENSG00000238164	TNFRSF14-AS1	0.394252	0.980278	2.17722	0.538328
ENSG00000157873	TNFRSF14	0.20608	0.0883813	1.37616	1.1172
ENSG00000157870	PRXL2B	0.433227	0.228423	1.14544	0.0764689
ENSG00000177133	PRDM16-DT	1.17319	-0.944836	0.502069	1.3096
ENSG00000142611	PRDM16	0.277029	-0.889922	0.194209	0.340652
ENSG00000130762	ARHGEF16	-3.03184	-1.17597	0.659036	-1.2523
ENSG00000162591	MEGF6	-3.12414	-1.94432	-0.780841	-1.0929
ENSG00000158109	TPRG1L	0.578437	0.281644	0.215822	0.321762
ENSG00000116213	WRAP73	0.243646	0.621861	1.21978	0.604799
ENSG00000078900	TP73	-3.06729	-1.76994	-0.609774	-2.39126
ENSG00000227372	TP73-AS1	0.321113	-0.90658	-0.124065	0.76399
ENSG00000130764	LRRC47	1.12287	0.749999	0.664556	0.508633
ENSG00000116198	CEP104	-0.839143	-0.587665	-0.381017	-0.118075
ENSG00000169598	DFFB	0.0828355	0.0258304	0.797226	0.808875
ENSG00000198912	C1orf174	0.504287	0.893585	0.676125	0.76326
ENSG00000196581	AJAP1	-1.71566	-2.81973	-0.0209456	-1.80025
ENSG00000131697	NPHP4	-1.83961	-0.896675	0.12869	-0.405868
ENSG00000069424	KCNAB2	0.477817	0.26285	1.59983	0.381871
ENSG00000116254	CHD5	2.57414	-2.03351	-0.801112	2.79726
ENSG00000116251	RPL22	2.53124	2.43928	2.11691	1.86782
ENSG00000158286	RNF207	-0.0847439	0.405871	0.0184519	0.759478
ENSG00000116237	ICMT	0.130936	0.308501	0.169996	0.982049
ENSG00000158292	GPR153	0.609708	0.473687	1.35034	1.11376
ENSG00000097021	ACOT7	1.44133	0.943024	1.40667	0.735174
ENSG00000069812	HES2	-4.02394	-0.420551	-0.268509	-1.06715
ENSG00000187017	ESPN	-5.25052	-2.18281	-0.379509	-0.775004
ENSG00000215788	TNFRSF25	-3.30054	-0.707713	0.143509	0.0918864

## Sheet: Table S7
Table S5. Gene expression of 100 DEGs on 22 ESCC and 11 normal EC samples for each individual samples
Ensembl ID	hgnc_symbl	N31	N32	N33	N34	N35	N36	N90	N97	N54	N55	N56	001T	002T	003T	004T	005T	007T	008T	009T	010T	011T	012T	013T	014T	015T	016T	017T	019T	021T	023T	025T	029T	033T
ENSG00000198804	MT-CO1	17.5401	17.5495	17.7693	17.858	18.5285	19.1571	16.8068	16.9584	17.631	17.6687	17.6011	17.2964	16.3552	17.7227	17.4632	16.8339	17.7888	18.6275	20.6747	17.7623	19.0228	19.7524	18.6282	18.9441	18.5232	17.5723	18.2196	18.0437	18.3723	17.6596	19.528	16.9288	17.0183
ENSG00000211896	IGHG1	10.1493	12.0846	9.74923	10.6455	10.6491	13.1437	8.87123	9.60076	10.0445	10.006	10.2099	13.9326	15.9898	16.7589	15.5051	13.658	16.0177	13.0788	16.0408	16.937	12.3316	15.3606	10.2814	13.306	16.499	15.3177	13.7271	16.7766	17.2128	13.5704	11.8662	19.7473	15.0759
ENSG00000210082	MT-RNR2	11.628	13.0478	13.365	14.4817	13.2088	14.5927	14.201	13.9093	12.1829	14.6841	12.0777	15.291	15.2727	16.1149	15.6759	15.489	16.5291	18.4822	18.9436	16.3281	18.0514	19.7776	18.2551	18.179	17.4548	15.6128	18.0768	18.0541	17.052	17.2708	18.1294	16.7999	17.2238
ENSG00000198886	MT-ND4	17.4561	17.6854	17.577	18.2761	18.4307	18.8844	16.7777	16.7527	17.7004	17.676	17.6178	16.5141	16.5762	17.227	16.6117	16.2468	17.0808	17.3118	20.0764	16.9184	18.4111	19.1838	17.9707	18.2925	17.7591	16.9535	18.5337	17.0315	17.6037	17.7663	18.7593	16.8876	17.2065
ENSG00000198938	MT-CO3	16.7974	16.9376	16.7533	17.4337	17.9284	18.0246	15.9565	15.9714	16.5986	16.6043	16.5796	16.033	15.6123	16.661	16.0953	15.9605	17.5584	17.9366	19.9615	16.8081	18.2526	18.9664	18.0231	18.2636	17.5995	16.0093	18.4701	18.0853	17.2509	18.0353	18.3526	17.4103	17.3039
ENSG00000265150	RN7SL2	17.723	16.4971	18.5132	18.1826	17.1688	18.709	16.3581	16.6365	17.0481	17.2746	17.2952	9.54221	9.77677	9.76929	9.99379	9.68496	10.256	10.9244	11.564	9.21599	9.71558	10.1391	9.04052	9.32857	10.7935	8.63456	10.0974	9.3331	11.0127	10.0206	8.19806	9.82272	12.3955
ENSG00000251562	MALAT1	17.224	18.3556	18.3798	18.1103	18.0846	16.805	18.0794	18.8263	18.7975	18.7268	18.7837	13.8427	14.4429	13.804	13.9749	14.6078	14.4247	13.8853	14.2904	14.4897	14.8099	13.9321	16.2752	16.869	16.95	13.8693	16.3997	12.97	13.7636	13.2944	14.0069	14.233	13.888
ENSG00000245532	NEAT1	17.0371	18.0446	18.1532	17.3111	17.5072	16.9741	16.6738	18.1029	18.9663	18.8984	18.8421	15.4589	15.2384	14.944	15.0403	13.3431	14.2472	13.1952	15.4739	15.1272	15.4097	14.2733	14.977	15.6087	15.3702	14.8308	15.6455	13.4267	14.4965	14.0811	15.2684	15.4392	14.0342
ENSG00000170477	KRT4	18.3222	17.8215	17.9759	17.6205	16.7144	12.4923	18.6685	16.7748	17.8976	17.9593	17.8932	11.2704	10.8981	11.7538	12.7625	12.1751	12.2144	12.5772	15.5961	11.9863	11.1687	12.9662	17.9248	11.2711	16.3474	10.27	11.1956	11.8884	10.655	12.5374	16.793	12.095	9.81346
ENSG00000171401	KRT13	18.6246	17.7942	17.5771	18.0458	17.1981	12.6484	18.7237	17.2879	17.6319	17.6829	17.62	15.0208	13.5929	12.0015	12.7724	13.9921	12.2524	14.0722	15.5193	12.5227	14.1988	12.6096	16.9631	11.0343	17.2089	12.5357	11.7604	12.4444	10.8314	14.0897	16.7198	13.3516	10.4428
ENSG00000266658	RNA45S5	14.1433	14.6759	15.4201	16.3646	14.8553	17.3943	16.1649	15.2851	13.2351	16.8296	12.9968	14.2147	14.0695	14.5071	14.356	14.3435	16.9249	17.5872	17.8751	14.5985	15.9552	15.5306	14.8116	14.8164	16.3486	13.1675	16.577	15.5151	16.615	15.5454	12.8179	15.9632	19.2034
ENSG00000198712	MT-CO2	15.9647	15.7833	16.0573	16.6158	16.8212	16.8735	14.9987	14.845	15.8655	15.8873	15.8342	15.649	15.0239	16.1358	15.8105	15.1985	17.1145	17.8043	19.1267	16.2948	17.8585	18.7765	17.8143	17.8307	17.0753	16.5931	17.8021	17.8488	16.8613	17.405	17.7952	17.7033	17.09
ENSG00000198727	MT-CYB	16.4318	16.5709	16.3605	17.4065	17.5483	17.8501	15.4405	15.1597	16.2846	16.2944	16.2611	15.3089	14.8289	15.5877	15.2611	14.6623	16.3373	16.4096	18.9804	15.3635	16.9822	18.1753	16.7404	17.2234	16.73	15.0871	17.4875	16.2454	16.3696	16.7846	17.4712	15.6757	15.8867
ENSG00000258486	RN7SL1	16.8759	15.8721	18.0189	17.356	16.4141	17.5833	15.823	15.9649	16.2444	16.4682	16.4752	9.37239	9.64008	9.47782	9.68123	9.13125	10.5155	11.2339	11.4667	9.08117	9.95017	10.0288	9.0459	9.17507	10.7723	8.54428	9.9689	9.29201	10.8829	9.71113	8.01243	10.1895	12.3513
ENSG00000198899	MT-ATP6	15.8189	15.919	15.7364	16.7376	16.7079	16.8347	14.8976	14.6348	15.8184	15.7794	15.721	14.9921	14.7016	15.606	15.1528	14.7363	16.0488	16.4174	18.894	15.4157	17.1703	18.0114	16.7303	17.252	16.6533	15.3193	17.645	16.3603	16.4148	16.8959	17.2871	16.358	15.9901
ENSG00000155657	TTN	9.76523	10.6905	9.54524	10.6433	14.8402	9.68162	10.9188	17.3202	10.6286	10.5742	10.553	8.72817	8.82191	8.18671	8.55752	9.18752	9.52631	6.94392	9.14459	8.67746	15.3825	7.32941	7.14899	7.79068	7.83165	8.67799	8.41126	8.50032	7.6192	7.43233	8.2272	7.15175	7.9411
ENSG00000202198	7SK	16.2053	16.5084	17.4348	17.5539	16.64	15.6317	16.4366	16.9005	16.8526	17.0357	17.0426	8.1165	8.61895	7.80906	7.85937	7.99401	10.4153	11.3492	9.69791	8.05502	8.5193	8.17089	7.99727	8.19388	9.67456	7.54981	9.21095	8.92469	9.98723	9.70058	8.01805	10.4121	12.3915
ENSG00000198763	MT-ND2	15.5955	15.6479	15.341	16.492	16.6047	16.2297	14.8518	14.9343	15.3194	15.2937	15.2467	14.8546	15.0976	15.3072	15.2352	14.5038	15.6972	15.9745	18.661	15.4493	16.6839	17.9654	16.859	16.9294	16.6424	15.3059	17.2244	15.7707	16.0611	16.8474	17.1765	15.9638	15.818
ENSG00000143546	S100A8	16.0215	15.7667	16.1811	15.3447	15.652	11.5392	16.1963	16.3252	15.469	15.4988	15.5257	14.7797	11.7514	14.1716	14.408	13.9256	13.0276	14.3298	14.8277	12.5874	16.5437	14.4296	18.4423	12.3493	17.0456	14.3762	17.7211	16.4879	11.9679	13.5787	15.709	15.3841	15.7444
ENSG00000198888	MT-ND1	15.9697	15.901	15.7134	16.6518	17.0237	17.2903	14.8061	15.0046	15.5305	15.5482	15.5281	14.4881	14.6773	15.03	14.8241	14.3999	15.2784	15.5264	18.5049	15.4399	16.457	17.3267	16.3521	16.4897	16.206	14.5554	16.2644	14.9311	15.953	16.1033	17.0501	15.7058	14.3198
ENSG00000175084	DES	13.4612	12.5074	13.3419	12.5876	13.3707	13.7577	13.9521	14.6428	13.1974	13.0507	13.0673	14.1619	11.8593	12.493	13.7563	9.66535	12.5897	13.6717	16.5169	11.854	15.4803	17.8314	12.6687	17.6884	14.2644	14.1664	9.33149	10.9768	15.9658	11.7489	16.2665	14.9319	11.1924
ENSG00000163209	SPRR3	16.8914	16.6346	17.479	16.6831	15.2377	12.6631	16.7861	16.2191	17.2498	17.2254	17.207	10.8259	11.3683	10.9955	12.6743	13.0288	12.1167	13.5642	15.2829	11.8414	13.5994	12.4376	17.1188	10.809	16.5859	12.1647	11.9866	12.0518	10.2344	12.5591	16.3436	14.0413	9.79916
ENSG00000133392	MYH11	14.8353	14.3319	14.711	14.2149	13.2239	15.1528	15.4266	12.7615	14.8599	14.7144	14.7141	14.8612	13.3485	13.4229	14.9875	10.89	11.8631	12.3399	16.5603	12.9022	11.138	16.4484	13.3424	17.9548	15.4034	14.8935	9.95552	11.2934	16.2244	11.4449	17.5256	14.2101	11.0251
ENSG00000198786	MT-ND5	16.7948	16.7187	16.6737	17.3346	17.4295	17.8441	15.7385	15.7361	16.7351	16.7385	16.6663	14.6044	13.7384	14.9265	14.8269	13.7566	14.0521	14.2803	17.8543	14.5566	15.7066	17.2256	15.5757	16.1066	16.1872	14.6351	15.4191	14.2504	15.7905	14.8533	17.0158	13.8192	14.1874
ENSG00000259001	RF00009	16.5298	15.3778	17.2106	16.7869	16.5264	17.5233	14.9554	14.7883	16.1784	16.4766	16.5483	6.24688	6.74252	6.21676	6.49309	6.6942	8.7821	9.45914	8.78001	6.27046	7.78433	7.08585	7.21435	7.41838	8.00713	5.9184	7.93845	7.14658	8.54763	7.83042	6.2742	8.58386	10.7885
ENSG00000124942	AHNAK	17.1552	17.4313	16.8564	17.0095	17.0434	16.4208	17.7355	16.4148	16.8697	16.8988	16.9046	14.8257	14.8074	15.1934	14.4515	13.5396	13.9839	13.6642	14.5987	13.9785	14.6609	13.9283	14.9855	14.7565	15.061	15.0532	14.4908	13.5047	14.4222	14.3855	15.5869	13.9251	13.946
ENSG00000163017	ACTG2	12.8885	12.0471	13.112	11.7062	10.4681	12.8271	13.0959	10.914	12.8375	12.69	12.7066	13.3141	11.8237	12.1763	13.6052	11.8663	12.1955	12.8941	15.5189	11.6454	10.5013	17.331	13.0227	17.5959	14.3243	12.9125	10.8788	11.222	15.6633	11.0226	15.2818	13.7407	11.0014
ENSG00000075624	ACTB	16.2553	15.7669	15.7311	15.7657	15.5815	15.6857	15.5133	15.5064	15.5078	15.4895	15.4494	15.3893	14.55	15.4689	15.1294	15.0412	16.3411	16.504	16.2466	15.3727	15.7864	17.9638	16.9335	17.9747	16.4523	15.457	16.6565	16.6421	16.9111	15.8597	16.6117	17.3802	16.4237
ENSG00000186081	KRT5	17.7343	16.8026	16.9974	17.5482	17.2835	13.7429	16.2041	16.5104	16.8001	16.8759	16.8697	16.9941	15.843	15.9293	15.4572	14.3391	16.0101	12.7869	13.209	14.4565	15.9759	15.2314	17.3774	12.9469	16.2102	16.4019	16.8896	15.9487	14.9911	17.3153	15.1682	15.6218	16.5208
ENSG00000168542	COL3A1	14.3307	13.411	12.9885	13.188	12.5471	12.3272	14.191	11.5255	12.807	12.8424	12.8522	15.5295	16.2018	17.5443	15.2666	15.6397	16.1806	13.0541	13.7854	15.936	14.7332	15.5947	11.2687	14.4796	13.6153	16.7157	16.7591	16.2439	15.5708	13.7725	14.286	14.7139	16.8069
ENSG00000205420	KRT6A	15.8468	14.1682	14.9601	14.9255	14.5415	11.7172	15.0299	16.4816	14.929	14.959	14.8959	16.3134	15.6835	16.1641	15.1728	14.9158	15.5538	14.3816	13.8051	15.7119	16.4697	14.7125	16.4935	12.444	17.3757	16.4866	17.5241	16.6896	14.5452	16.2261	13.891	15.7528	16.8681
ENSG00000135046	ANXA1	16.1773	16.0401	16.4617	15.7532	14.9411	12.9734	16.3553	16.2143	16.4665	16.4576	16.4763	14.0011	13.2803	13.3795	13.3223	13.7763	13.4915	14.5391	15.2881	13.662	15.286	13.8523	17.4888	13.2913	16.7932	13.8365	14.4377	15.0381	13.4726	14.1365	15.6494	13.0749	14.7786
ENSG00000198840	MT-ND3	14.8696	14.7755	14.8641	15.5961	15.8541	15.9324	13.9172	13.6291	14.0192	14.0105	13.9534	13.6768	13.7585	13.6771	13.6671	13.3013	14.7452	14.9243	17.2045	14.1033	15.4446	17.5015	15.7268	16.1447	15.6971	13.7845	16.688	15.5098	15.3763	15.713	15.314	15.4826	14.7111
ENSG00000087086	FTL	13.0085	12.8812	13.6249	13.0642	12.8659	15.0207	12.3971	12.8968	13.0666	13.1338	13.086	14.3283	15.4093	14.5012	14.4956	14.4641	16.1967	16.6487	15.4553	14.9352	14.7722	15.2338	14.1851	15.7886	14.5011	14.4243	14.8766	16.896	15.1448	14.3103	14.5322	17.435	15.8016
ENSG00000156508	EEF1A1	13.0486	13.2628	13.6334	13.3361	13.2672	13.9107	12.9231	12.6271	13.3965	13.4032	13.4231	15.7772	15.9831	15.9413	15.889	16.319	16.3936	16.2656	16.1975	16.2543	15.8771	16.4414	16.8095	16.7934	16.8339	16.3627	16.698	17.2738	16.3879	16.6257	16.5454	15.5808	16.6188
ENSG00000096696	DSP	16.7095	16.5578	16.4619	16.3239	16.0531	13.2343	16.4994	15.7947	16.4495	16.4624	16.4463	13.3771	13.1241	14.7458	13.5669	12.7313	13.5362	11.9896	12.8467	13.2152	14.5814	12.9361	14.7561	10.8932	14.3441	15.075	15.3586	13.7535	13.0713	14.0978	13.9088	13.7693	13.8718
ENSG00000198467	TPM2	12.5496	11.6717	12.6214	11.9004	12.6338	13.4483	12.7932	13.6578	12.3846	12.2847	12.3196	12.809	12.2559	12.5846	12.9384	12.4937	13.282	12.8899	15.2614	12.3826	14.2392	16.9586	12.0745	16.8656	14.039	13.2756	12.3182	12.6988	15.1635	11.6137	15.2936	14.4925	12.5651
ENSG00000160213	CSTB	16.1118	15.7767	16.8363	15.9263	14.9359	12.6553	15.9086	14.4996	16.181	16.1697	16.2074	13.0998	12.6209	13.1045	12.4423	12.9371	12.9223	13.5885	14.1918	12.4291	15.0672	12.5707	16.7689	12.0801	15.7866	13.5864	13.5792	13.5525	12.0059	13.6338	16.0128	14.1336	13.0304
ENSG00000164692	COL1A2	14.3362	13.3547	13.4693	13.6052	12.3714	14.0975	14.0763	11.7096	13.3588	13.3634	13.3984	15.1215	15.4035	17.0819	14.6868	13.6857	16.1057	13.1165	13.7267	15.4029	14.0451	14.6119	10.9829	14.4125	13.8943	16.0778	16.651	15.6523	15.5194	14.0365	14.0792	15.2611	16.0862
ENSG00000211892	IGHG4	7.12873	9.96899	5.99721	7.34644	8.70756	6.94305	5.95751	5.90819	6.29929	6.15742	6.27762	9.46346	12.115	9.9365	11.512	11.7215	12.3944	9.73968	13.3466	13.6144	8.67488	14.5487	9.26048	11.8556	15.8857	12.435	10.2401	11.4552	16.4501	9.5938	8.41812	15.8733	11.5188
ENSG00000186832	KRT16	12.8837	10.8949	12.0938	11.2333	10.2393	9.70949	10.4798	15.3259	11.768	11.7694	11.8004	15.7968	13.1106	14.5919	12.9568	13.104	13.9587	12.7539	11.4433	13.1486	15.6277	13.2703	14.344	10.9504	15.683	15.406	16.9112	14.1755	12.8377	16.0975	11.8268	15.511	15.4444
ENSG00000211895	IGHA1	11.846	12.1622	11.5668	12.9922	11.3722	13.125	8.74846	8.69149	10.9324	10.7087	11.1143	12.6006	12.1423	10.9009	13.5593	11.3153	12.6896	11.0257	13.0697	12.9818	10.9608	13.8438	10.3357	10.8148	11.7741	12.5917	10.0187	12.2826	14.3	10.2267	10.6685	16.9753	10.2823
ENSG00000145592	RPL37	13.0296	13.1676	13.5929	13.3754	13.2348	12.932	12.0717	12.1941	12.8927	13.014	12.9653	13.5631	13.7986	13.3028	13.446	12.8933	13.9421	15.0712	13.7693	13.4389	14.0007	13.9171	15.4752	14.4539	14.3071	13.4235	15.3831	17.1891	14.1048	14.6394	13.7023	14.7814	15.1523
ENSG00000108821	COL1A1	13.5469	12.6802	12.2066	12.6572	11.7629	12.7641	13.9701	11.3043	12.0081	12.0064	11.9252	14.8398	14.0309	16.8302	14.1527	14.0056	15.9835	12.6316	13.2271	14.7622	13.8115	13.5269	10.2268	12.8742	12.5011	16.0722	15.998	15.3679	15.0992	14.0048	13.5787	15.5377	16.2628
ENSG00000163220	S100A9	16.1574	15.8606	16.4962	15.8347	15.5401	12.1126	16.3536	16.2645	16.0541	16.1245	16.1427	15.4305	12.5723	14.5344	14.7562	14.4564	13.5465	15.4031	15.1043	12.7395	15.8228	14.5384	16.9061	12.2249	16.4918	15.1135	16.3494	16.1131	11.5366	13.6331	16.0063	15.3913	16.0416
ENSG00000134531	EMP1	14.9341	15.7685	16.2776	15.3026	14.4297	12.2065	15.9767	15.3453	16.393	16.3607	16.3862	13.7646	12.7361	12.4109	12.0041	12.1032	13.7152	12.736	14.6033	13.1727	13.5373	12.7229	15.9231	12.452	15.1518	12.7793	12.5379	12.8531	12.9028	12.0991	14.8826	12.1801	12.346
ENSG00000130600	H19	14.737	14.9217	14.5285	11.4062	13.9367	12.9266	12.6568	13.9632	14.1013	13.9377	13.9907	11.0786	11.0095	11.4846	13.5741	16.887	13.7975	12.3822	12.5864	11.8055	15.9047	13.0601	12.9622	12.9881	12.0271	15.5283	11.7156	12.2169	12.3854	10.9219	11.6805	11.8274	10.5987
ENSG00000115414	FN1	14.6431	13.9136	14.3177	13.945	13.3191	14.6679	14.4797	13.0243	14.2171	14.1692	14.1723	15.3374	16.2395	17.0282	14.9228	14.4903	15.8445	12.4592	14.2101	15.7511	13.7657	15.9046	11.7351	16.1926	14.3879	15.9296	15.9284	15.2266	15.6647	13.7716	15.3472	14.3193	16.1675
ENSG00000143536	CRNN	15.8715	15.3754	15.5795	15.5619	13.8331	10.8745	15.9842	15.0187	15.6731	15.6247	15.636	9.61359	8.59534	9.00967	8.22981	10.8101	10.0408	11.4257	14.1866	10.211	9.1587	9.53163	15.7004	8.39457	14.4866	8.3587	9.76622	10.1295	8.30459	10.8232	15.3619	11.4303	7.92412
ENSG00000186847	KRT14	14.2076	11.8283	13.6394	13.0252	13.0931	12.6149	10.9967	15.0797	13.3695	13.4311	13.4413	15.4973	14.0785	15.8963	13.8807	14.0202	16.3622	12.5406	10.9459	10.7718	16.0225	14.7935	13.6826	12.1202	15.6232	16.3489	15.0965	16.264	14.7044	14.1876	11.4861	14.8085	16.2693
ENSG00000166710	B2M	13.428	13.9894	14.1189	14.1024	14.126	14.3857	12.9774	13.9431	14.0785	14.0441	14.1078	15.1573	14.7414	15.2675	15.7156	14.4627	16.0902	16.8148	15.3231	15.6214	15.6706	15.8736	16.0229	15.3103	15.448	14.9324	15.3266	16.8975	15.6686	16.0476	14.3351	14.4486	15.5813
ENSG00000211459	MT-RNR1	9.83017	11.4791	11.9028	13.2106	11.8406	12.9475	12.3511	12.0094	10.457	13.2814	10.4958	13.2111	12.8601	13.5688	13.1398	12.8922	14.8169	16.1617	16.2819	13.4309	15.2027	16.3133	15.2545	15.3898	15.0025	12.517	15.0024	15.8004	14.3933	14.2812	16.0899	14.6873	15.5419
ENSG00000210144	MT-TY	10.2426	10.4198	10.3308	10.2928	11.096	15.7069	7.71746	7.55388	9.06286	9.3262	9.30396	1.38917	1.07018	1.20966	1.34907	1.37368	1.00597	1.23755	1.28224	0.879	1.02038	3.56954	1.71962	1.83957	1.84489	0.602864	1.62691	1.42808	1.33351	1.09761	1.66981	1.14026	1.44358
ENSG00000269900	RMRP	14.8615	14.1422	15.106	15.5374	14.9321	15.6375	14.063	13.983	15.0236	15.1661	15.2705	5.49685	5.87863	5.73953	5.82724	5.78324	7.52213	7.99304	8.06613	5.84768	6.50566	6.66801	5.41821	5.65195	7.31944	4.88574	6.99074	6.49	7.85178	7.02084	6.07219	8.19665	10.6844
ENSG00000143556	S100A7	6.79579	8.12173	5.92135	5.65962	7.71287	6.75747	6.46278	10.9096	5.74821	6.02173	6.03883	11.8695	8.44313	12.1802	11.3806	11.8674	10.3992	12.2218	8.87843	9.52046	12.9382	10.8644	13.7331	8.72579	12.7065	10.9475	16.3568	13.1698	7.7412	10.7869	7.98774	12.3849	14.2401
ENSG00000211897	IGHG3	6.91391	9.0724	7.71841	8.28257	7.99383	7.35687	6.08939	7.13598	7.75476	7.77305	8.12589	10.1292	11.7475	12.3277	12.407	10.4369	13.1929	10.123	12.8401	13.1455	10.3051	11.5283	6.94184	9.30622	14.0853	12.0158	9.86352	11.9563	13.7464	10.5104	8.06765	16.3117	12.1105
ENSG00000149591	TAGLN	11.7128	10.9248	11.4974	10.984	10.7733	12.1439	12.0828	10.9905	11.4748	11.4204	11.4653	13.2865	12.563	12.7947	13.065	11.034	13.7428	13.1516	14.4176	12.9299	11.774	16.0156	11.2074	16.342	14.2381	13.5413	12.0575	12.4544	15.0875	11.3833	14.8374	13.1474	12.272
ENSG00000137673	MMP7	4.80747	7.40294	5.3934	7.14052	7.27458	9.13679	7.40584	3.88005	5.91589	5.06493	5.83876	8.70386	9.50437	11.1825	8.14956	5.59442	10.2853	14.3658	5.76842	9.33859	7.67575	8.49443	9.75915	5.87949	10.352	8.50713	9.28495	8.41026	10.1354	15.2803	5.59709	7.43962	7.37893
ENSG00000196754	S100A2	13.721	12.9495	13.2522	13.0761	13.1036	9.88905	12.8751	14.0274	12.7269	12.7632	12.8288	13.3616	13.1002	13.2326	12.7344	12.1433	14.8489	12.5552	11.591	14.2747	14.6941	13.315	15.9475	11.4749	15.4621	13.9236	15.0804	16.3857	13.5361	14.4845	12.6809	15.9052	15.4696
ENSG00000121552	CSTA	14.7325	15.042	15.741	14.4863	13.7537	9.53702	14.4966	13.7577	15.374	15.3773	15.3761	11.3996	10.6052	11.6382	12.7158	11.3219	11.0097	11.7232	13.5989	10.7688	13.7434	12.4749	16.3164	10.597	15.4614	11.9381	13.7963	12.4725	10.2283	11.8081	15.0956	13.4048	12.6976
ENSG00000117983	MUC5B	13.9719	8.82694	14.7729	12.7709	12.9269	17.4455	12.5012	8.60958	8.42997	9.50477	9.80003	4.02425	5.74532	4.16421	7.38947	5.26507	3.87405	10.9477	5.17535	3.83234	4.94302	10.2509	9.04821	7.11327	5.75539	3.74327	4.81531	3.72515	8.68697	5.62394	9.01316	3.79841	4.41769
ENSG00000133710	SPINK5	15.0342	15.0467	15.6385	14.8273	13.8877	9.16545	15.3115	14.4262	15.481	15.4539	15.458	11.4987	9.80745	10.2262	9.79492	10.7317	9.75348	10.6318	13.2874	9.98484	10.1983	9.44946	15.5319	8.41189	14.3367	10.7211	12.5292	9.83447	8.80919	10.565	14.0772	10.8303	10.2282
ENSG00000198695	MT-ND6	14.729	14.6627	14.6166	15.4548	15.2943	15.9313	13.6808	13.6464	14.9791	14.9036	14.8442	12.7999	11.8988	13.0573	13.0766	11.8878	12.5796	12.8716	16.3685	13.116	14.026	16.0951	14.5225	15.4534	14.801	12.6558	13.5351	12.3575	14.5412	12.9575	15.1377	13.6026	12.6743
ENSG00000211893	IGHG2	7.13072	9.20189	6.96593	8.93672	8.43199	7.3441	5.71314	7.81906	7.35824	7.39385	7.52652	11.4035	10.9001	10.8224	13.0008	11.4372	13.4196	9.54836	12.0718	12.5444	9.35357	11.759	7.93668	9.66877	14.8305	11.0345	10.3315	12.0645	14.9014	9.43058	8.74509	16.0952	11.4791
ENSG00000092841	MYL6	13.7019	13.1702	13.6158	13.3221	13.2301	14.3203	13.5458	13.0004	13.2519	13.2647	13.2546	12.951	12.7211	12.9905	13.028	13.2908	14.1852	14.0752	14.6074	13.3265	13.8724	15.602	14.6913	16.4796	14.9511	13.1231	14.542	15.1592	15.1019	13.631	14.3539	16.0244	14.2431
ENSG00000204544	MUC21	14.9142	14.4781	15.4889	14.6409	13.0106	8.9318	14.424	13.8611	15.1622	15.1399	15.0963	6.64058	7.1555	7.40598	6.81448	9.06006	8.23459	10.0574	12.0108	8.34181	7.95321	7.20106	13.443	6.70192	12.6089	5.95948	7.88462	8.0913	6.745	9.39397	12.9132	9.30155	6.15444
ENSG00000162896	PIGR	10.5234	8.84817	11.5152	9.81968	11.0265	13.9889	9.0814	7.19055	7.62162	7.71132	8.40408	4.69148	7.65948	5.08337	10.0722	4.03351	4.54596	15.0816	8.65353	4.05218	8.98074	9.20066	11.0583	6.59597	9.30162	3.72359	5.18402	3.64278	10.2541	7.0968	6.11664	4.19374	3.78733
ENSG00000197956	S100A6	13.0409	12.2266	12.6117	12.3931	12.2931	12.2873	12.2057	11.8249	12.1099	12.1997	12.1756	12.9419	12.6816	12.7944	12.4847	12.0679	14.08	16.3173	13.4909	13.5127	13.9675	14.458	15.6118	14.614	14.9112	12.882	15.4738	14.79	14.0512	14.0799	13.4262	15.1435	14.4125
ENSG00000234745	HLA-B	12.8415	13.0754	12.855	13.2496	13.5614	14.0257	12.0481	13.5289	12.7265	12.6805	12.7041	13.7031	13.4459	14.0944	15.019	12.9985	15.1978	16.4389	14.7463	14.3651	14.5481	14.1136	14.0884	14.1835	14.2745	13.6045	13.7174	15.0249	14.1862	15.0845	12.6753	15.8841	14.2859
ENSG00000177954	RPS27	8.26386	8.17036	8.32607	8.07799	8.63671	8.26896	7.85797	8.24056	8.19785	8.20318	8.20873	12.6625	13.0437	12.5553	12.9032	12.8152	13.7676	14.8981	13.6769	14.0908	13.2665	14.0178	14.8931	14.2763	14.3183	12.7414	14.2108	16.0935	13.7589	13.4316	13.2347	15.4035	14.1152
ENSG00000089157	RPLP0	12.5755	12.5858	13.1523	12.635	12.583	11.4948	12.9025	12.7747	13.0306	13.1007	13.1101	14.114	14.4482	14.1173	14.0747	13.999	14.9319	16.1012	14.0794	14.3095	14.5596	14.7319	15.0943	14.7157	14.8845	14.4519	14.9196	16.0649	14.509	16.0049	14.3704	15.4365	15.2107
ENSG00000184009	ACTG1	15.2229	15.1297	15.2025	14.6874	14.595	14.1779	14.8547	15.3719	15.0661	15.0968	15.0964	14.8873	14.2624	14.8452	14.462	14.9447	15.6872	16.1223	14.692	14.9416	15.2806	15.3558	16.734	15.351	15.6562	14.6721	15.9514	15.4472	15.689	15.0618	14.3951	15.9613	15.127
ENSG00000113140	SPARC	13.2425	12.6021	12.933	12.9322	12.7644	13.1399	12.6104	12.5017	12.7196	12.7142	12.7054	14.4962	15.2129	16.1241	14.1947	13.7542	15.8126	13.0875	13.5007	14.8304	14.2086	14.2769	11.5308	14.8615	13.7703	15.5005	15.4486	15.5086	15.0188	13.2596	13.8411	14.1228	15.409
ENSG00000231500	RPS18	13.0062	13.034	13.5872	13.2127	13.2665	12.024	12.5771	12.389	13.0879	13.1682	13.1982	13.791	13.9115	13.6012	13.833	13.8323	14.7122	15.1165	14.3096	14.5504	14.478	14.7046	15.6897	14.7653	15.07	14.4885	15.1962	16.3993	14.5974	14.5365	14.2391	15.6075	15.4146
ENSG00000118898	PPL	15.0103	14.8963	14.7146	15.0828	14.3818	12.0103	15.6913	15.7806	14.9809	15.0193	14.9148	12.6325	11.8781	11.6472	11.8974	11.4602	11.1101	11.4739	12.394	10.2112	11.8726	10.5778	14.1477	9.89174	13.6014	12.1815	11.9639	10.9303	10.6929	11.5809	14.0818	11.844	11.4352
ENSG00000205542	TMSB4X	10.4735	10.5618	10.8032	10.5855	10.617	12.5816	10.4264	10.3536	10.5758	10.4797	10.6334	14.0137	13.119	13.5386	13.6943	15.313	14.8857	15.2998	14.7623	14.1279	14.5403	15.035	14.7441	16.0323	14.993	13.7617	14.8859	15.5173	14.7535	13.5178	13.6559	14.5571	14.7404
ENSG00000150991	UBC	12.7944	12.9634	13.9997	12.7519	12.9295	13.6077	13.6375	13.5101	13.6319	13.6453	13.7157	13.6745	13.8778	13.4902	13.8292	13.8788	14.3643	14.7889	13.93	14.1333	14.3413	14.6833	15.0435	16.5746	14.6492	14.1473	14.483	14.62	14.5473	14.2709	14.2818	14.1461	14.2763
ENSG00000196924	FLNA	14.9291	14.3656	14.6886	14.6031	13.7729	15.4226	15.4589	14.1183	14.8982	14.8352	14.8236	14.9161	13.5218	14.8285	14.6543	14.6237	14.7375	13.6436	15.4085	13.6601	13.4663	15.3588	11.9509	15.9693	14.4974	14.8938	12.7086	13.3101	15.502	13.6426	16.3918	14.4463	14.0948
ENSG00000140519	RHCG	15.1393	14.7804	14.7814	14.6782	14.0903	9.82902	15.4363	15.4673	14.9531	15.0039	14.9431	13.8801	8.62442	11.42	9.24014	12.2518	9.78863	12.667	12.5509	9.81666	11.7637	10.883	15.0126	9.26404	14.4134	11.9204	9.94234	11.5623	9.00215	11.5211	14.3609	12.8746	11.49
ENSG00000159176	CSRP1	12.6701	12.2345	12.8133	12.1855	12.1115	12.5599	12.8479	11.8611	12.6762	12.6303	12.6346	12.908	11.7619	12.2888	12.7378	11.902	12.7186	13.1922	14.4993	12.0144	11.6729	15.4077	12.3793	16.0501	13.7627	12.9514	11.8258	12.5364	14.6215	11.8919	15.1258	13.8525	11.9265
ENSG00000165272	AQP3	15.5288	14.8515	14.9272	15.1222	15.0794	11.6743	14.3311	14.7108	14.8473	14.9078	14.8612	11.557	8.92765	9.26726	11.8769	10.8714	9.25633	11.16	10.0955	8.98863	12.2316	11.4315	13.6219	9.58263	12.8336	13.2983	12.5243	11.1922	9.9861	11.9608	12.7796	10.9841	11.3615
ENSG00000212907	MT-ND4L	12.9684	13.2378	13.2381	14.0518	14.0011	14.8329	12.8509	12.8643	13.1325	13.0875	13.0687	12.8168	12.7184	13.4261	12.9213	12.4472	12.0797	12.3574	16.1954	13.1702	14.6117	15.3771	13.6028	13.9487	14.1621	13.3202	14.6908	13.1849	13.7227	13.6075	15.0073	11.2157	12.8644
ENSG00000196262	PPIA	11.0033	11.1774	11.1697	10.9431	11.1544	8.73215	10.7018	10.4587	11.0188	10.9682	11.0931	13.5788	13.6241	13.41	13.0553	12.8701	14.3191	14.5774	13.3965	13.5589	13.8971	14.4439	15.4676	14.3496	14.1373	13.4749	14.8153	15.8251	13.9064	14.4644	13.3772	14.6425	15.4905
ENSG00000137818	RPLP1	13.446	13.0933	14.0347	13.4659	13.6768	13.2656	13.3349	12.8461	13.3422	13.4291	13.4944	14.1676	14.0974	13.6805	13.3603	13.3909	14.5257	15.8558	14.202	14.0074	14.3839	14.965	14.2791	14.1119	14.0385	13.9009	13.9204	15.3796	14.4777	15.3105	14.3806	16.1788	14.7318
ENSG00000183091	NEB	5.3446	6.21414	6.38266	7.11241	12.8574	8.98845	7.31058	15.8856	6.63408	6.69793	6.59732	6.65728	8.72404	6.45851	7.85496	7.10618	8.52185	5.24483	7.11056	7.6709	13.9495	7.23254	7.37985	6.28025	6.11912	7.01759	8.65352	6.73249	6.10691	6.63326	5.50809	6.74012	7.13064
ENSG00000248527	MTATP6P1	11.887	11.6379	11.6075	12.6856	12.6211	12.3042	11.1776	11.2453	11.6302	11.5808	11.5891	12.0295	11.7372	12.6873	12.2565	11.8046	13.2933	13.541	16.0646	12.6264	14.5532	14.8867	13.5839	14.2965	13.6847	12.3496	14.7409	13.5321	13.5551	14.0145	14.629	12.5073	12.8792
ENSG00000147403	RPL10	11.4188	11.5641	12.2466	11.7882	11.8142	13.2385	11.3361	11.4064	11.9959	12.0477	12.1269	14.1677	13.9449	13.9628	13.78	13.6823	14.972	16.0698	14.112	13.9578	14.2356	14.3627	14.8477	14.7505	14.4575	13.9335	15.0767	15.5485	14.2365	14.1317	13.9696	14.5291	14.6953
ENSG00000185479	KRT6B	13.6427	11.7893	13.0867	12.3873	10.6656	9.24857	12.7236	12.7535	12.8499	12.9073	12.8201	14.4191	12.2953	14.676	12.7557	12.5871	12.8322	12.0661	10.5117	13.0411	15.4283	12.4466	14.1871	10.1125	15.7425	14.4175	15.1009	13.8912	11.1446	14.3621	12.02	14.9448	15.193
ENSG00000147604	RPL7	8.71293	8.58037	8.4317	8.79822	8.22123	8.14609	8.77885	8.82857	8.55306	8.44675	8.58395	13.3017	13.643	13.152	13.3407	13.1147	13.805	14.4116	13.3673	13.6639	13.7068	14.1218	14.8786	14.4176	14.5227	13.2918	15.3618	15.6458	13.9854	14.0547	13.6122	13.8218	15.0864
ENSG00000140988	RPS2	11.777	11.7832	12.3193	11.6196	11.8787	11.2059	11.2967	11.0549	11.8049	11.8607	11.8835	13.4868	13.727	13.6491	13.676	13.3289	14.8248	16.0157	13.5772	13.2945	14.0422	13.5568	14.1775	13.8365	13.8895	13.9742	13.8463	15.1098	13.8674	14.9518	13.7589	15.2441	14.597
ENSG00000065534	MYLK	12.4991	12.1463	12.4769	11.9245	11.2063	11.2689	12.6334	10.4496	12.3688	12.2324	12.2611	12.8159	11.7557	12.5573	13.2547	10.639	11.7761	11.0253	14.0765	11.7719	11.1501	15.7428	10.6165	15.2185	13.3381	13.2085	11.2755	11.6075	14.6907	10.3088	14.7079	11.6117	11.0279
ENSG00000196611	MMP1	4.25796	4.2202	4.23637	4.25322	4.86249	5.80039	3.99885	4.54658	4.23117	4.09205	4.15617	6.26692	10.587	13.3898	10.1011	9.57347	10.9294	8.41186	8.26185	9.2439	10.3914	9.99595	4.68705	7.29019	7.81674	11.0501	13.1752	16.4199	10.673	6.78995	8.11652	11.1693	14.8156
ENSG00000125780	TGM3	15.0943	14.3823	14.0832	14.6531	12.0902	9.68698	15.1928	15.103	14.2057	14.2492	14.2036	7.42039	9.10967	8.7269	12.0519	10.6543	11.7169	11.1327	12.935	9.6891	12.4578	9.34251	14.5071	7.88659	14.5477	8.4185	8.78593	9.51201	8.76131	9.12588	14.2316	12.2125	7.53576
ENSG00000133112	TPT1	14.1916	14.6007	15.0176	14.4255	14.2513	15.1434	13.8328	13.8397	14.6539	14.6343	14.7061	13.8686	14.3649	13.7738	13.8709	14.5852	14.7882	15.5251	14.8268	14.4451	15.0836	15.4293	15.9198	15.7478	15.58	14.2752	16.2006	15.522	15.0032	14.6604	14.4831	15.1052	14.6701
ENSG00000163682	RPL9	9.35844	9.79783	10.8656	10.9823	9.56806	12.0735	10.2463	10.2809	10.4511	10.4759	10.6527	12.7376	12.8899	12.8414	12.6126	13.0282	13.8	14.7802	13.5279	12.927	13.2627	14.3131	14.998	14.7257	14.4782	12.8861	14.3057	15.8834	14.1716	13.7653	13.4226	13.7263	14.1136
ENSG00000171345	KRT19	12.3635	12.967	12.9062	12.7127	10.8627	11.4478	12.8564	13.4263	12.6981	12.7751	12.7183	11.5334	13.7058	9.64564	13.422	9.81911	9.15246	14.5233	10.8867	12.8532	8.83012	12.9385	15.1687	10.6158	12.2867	12.0558	13.5361	11.618	11.8054	14.1881	12.4815	15.8578	11.8192
ENSG00000148346	LCN2	10.2872	11.6877	12.3058	11.1375	11.6285	11.8397	11.2495	11.7173	11.7348	11.7558	11.8168	9.44667	10.405	10.8395	12.7447	10.1871	9.00039	15.8278	11.4385	8.59152	10.8673	10.2927	13.1635	8.25561	12.3264	8.3103	11.2426	8.77474	9.56577	9.26484	11.3054	11.156	9.98796
ENSG00000172005	MAL	13.5202	13.8927	15.1111	13.5231	11.5554	9.31152	14.235	13.4352	14.9015	14.8844	14.8533	9.44017	7.9735	7.44467	7.57921	9.67708	9.19709	11.748	11.6213	8.81959	8.0068	8.77114	14.6731	10.318	13.6992	8.32801	9.16321	9.55443	8.6487	10.4045	14.286	11.0005	7.06713
ENSG00000136689	IL1RN	14.9002	14.3405	15.3186	14.0263	13.0188	9.3484	13.9603	14.5634	15.1388	15.1429	15.1526	12.9338	10.252	11.4977	11.3208	11.4718	11.2306	11.9764	12.5226	10.1641	12.1268	10.6139	14.5441	9.33144	14.1363	12.0384	11.4335	12.5781	9.86154	10.9098	13.6956	12.0016	11.7892
ENSG00000112378	PERP	14.9435	15.2503	15.0856	14.8036	14.9352	11.8448	14.9017	14.4871	15.0063	14.9392	14.9644	14.2349	13.9786	14.2134	13.9317	12.3576	13.739	12.9034	12.7964	14.0172	14.8169	14.6708	15.7166	12.5182	14.6765	14.6663	16.1001	14.5331	13.744	15.3051	13.7742	14.3133	14.6047

## Sheet: Figure S1
Figure S1. Immune cell deconvolution of ESCC tumor and normal EC samples by CIBERSORTx with a reference set with 22 immune cell subtypes (LM22).

## Sheet: Figure S2
Figure S2. Identification of common DEGs across different tumor stages. The DEGs were determined using DeSeq2 package with cut-off criteria of |log2fold change|>1 and adj. p-value < 0.05. (a) Total DEGs; (b) Upregulated DEGs; (c) Downregulated DEGs. The overlapping regions show the common genes. DEGs: differentially expressed genes.

## Sheet: Figure S3
Figure S3. RT-PCR validation of the differential expression of TNXB and MUC5B (downregulated) and MAGEA4 (upregulated) in three ESCC samples

[truncated: 3 more sheets: Figure S4, Table S8, Figure S5]
